# Supplementary material for: The effect of sodium thiosulfate on immune cell metabolism during porcine hemorrhage and resuscitation
Source: Front Immunol. 2023 Feb 23;14:1125594. doi: 10.3389/fimmu.2023.1125594 (PMC9996035; doi:10.3389/fimmu.2023.1125594)
Supplement: Supplementary file 2 [file Table_1.xlsx]

## Sheet: CMDs_replicates
SampleName	Weigth	Sex	Treatment	CellType	Tracer	T	Metabolite	m/z	m+0	m+1	m+2	m+3	m+4	m+5
522	71	f	Vehicle	PBMCs	1,2-13C2 Glucose	1	glutamate	432	0.877594	0.0674844	0.0501299	0.00368322	0.00112575	-2.20465e-05
522	71	f	Vehicle	PBMCs	1,2-13C2 Glucose	1	glutamate	432	0.880031	0.0659592	0.0483223	0.00461377	0.00108279	3.78332e-05
522	71	f	Vehicle	PBMCs	1,2-13C2 Glucose	2	glutamate	432	0.919463	0.0598337	0.0184446	0.00139695	0.00115002	-0.000236906
522	71	f	Vehicle	PBMCs	1,2-13C2 Glucose	2	glutamate	432	0.918319	0.0608222	0.0193208	0.00113697	0.000319971	4.68229e-05
522	71	f	Vehicle	PBMCs	1,2-13C2 Glucose	3	glutamate	432	0.913079	0.0590165	0.0257058	0.00154796	0.000577699	0.000101349
522	71	f	Vehicle	PBMCs	1,2-13C2 Glucose	3	glutamate	432	0.913769	0.0581825	0.0244967	0.00290983	0.000685427	-3.81358e-05
522	71	f	Vehicle	PBMCs	13C6 Glucose	1	glutamate	432	0.806425	0.0759775	0.0962399	0.0158112	0.00507126	0.000707184
522	71	f	Vehicle	PBMCs	13C6 Glucose	1	glutamate	432	0.808358	0.0758076	0.0971384	0.0121664	0.00621029	0.00042794
522	71	f	Vehicle	PBMCs	13C6 Glucose	2	glutamate	432	0.884063	0.0652901	0.0428237	0.00573189	0.00195855	0.000166565
522	71	f	Vehicle	PBMCs	13C6 Glucose	2	glutamate	432	0.887611	0.0631862	0.0407544	0.00695861	0.00171136	-0.000187155
522	71	f	Vehicle	PBMCs	13C6 Glucose	3	glutamate	432	0.871742	0.064959	0.0532383	0.00677069	0.00324458	0.000137788
522	71	f	Vehicle	PBMCs	13C6 Glucose	3	glutamate	432	0.869801	0.0661962	0.0534903	0.00729026	0.00305065	0.000188598
522	71	f	Vehicle	PBMCs	13C5 Glutamine	1	glutamate	432	0.464633	0.0733511	0.0382269	0.128564	0.016071	0.286998
522	71	f	Vehicle	PBMCs	13C5 Glutamine	1	glutamate	432	0.465378	0.0735694	0.0385882	0.127001	0.0162605	0.286537
522	71	f	Vehicle	PBMCs	13C5 Glutamine	2	glutamate	432	0.525949	0.0836237	0.0371589	0.117267	0.0126965	0.22912
522	71	f	Vehicle	PBMCs	13C5 Glutamine	2	glutamate	432	0.525741	0.0844489	0.0359749	0.118407	0.0120782	0.229333
522	71	f	Vehicle	PBMCs	13C5 Glutamine	3	glutamate	432	0.44029	0.0631659	0.0333029	0.122259	0.0170705	0.332833
522	71	f	Vehicle	PBMCs	13C5 Glutamine	3	glutamate	432	0.444736	0.0620857	0.0312713	0.123287	0.016784	0.330176
522	71	f	Vehicle	Gran	1,2-13C2 Glucose	1	glutamate	432	0.838855	0.0749011	0.073888	0.00885864	0.00376349	-1.9905e-05
522	71	f	Vehicle	Gran	1,2-13C2 Glucose	1	glutamate	432	0.839961	0.0730918	0.075939	0.00818009	0.00263624	0.00040919
522	71	f	Vehicle	Gran	1,2-13C2 Glucose	2	glutamate	432	0.910676	0.0630986	0.0222417	0.00293224	0.00131518	-0.000199203
522	71	f	Vehicle	Gran	1,2-13C2 Glucose	2	glutamate	432	0.909437	0.0634998	0.0232621	0.00272778	0.00104853	7.02348e-05
522	71	f	Vehicle	Gran	1,2-13C2 Glucose	3	glutamate	432	0.878497	0.0672982	0.0482678	0.00435996	0.00151822	0.000113274
522	71	f	Vehicle	Gran	1,2-13C2 Glucose	3	glutamate	432	0.878282	0.06669	0.0492309	0.00432515	0.00121016	0.000225572
522	71	f	Vehicle	Gran	13C6 Glucose	1	glutamate	432	0.739748	0.0787115	0.142258	0.0244913	0.0139492	0.00128703
522	71	f	Vehicle	Gran	13C6 Glucose	1	glutamate	432	0.743171	0.0807194	0.136656	0.0252116	0.0137875	0.000908972
522	71	f	Vehicle	Gran	13C6 Glucose	2	glutamate	432	0.882364	0.0664241	0.0392988	0.00844365	0.00317043	0.000387249
522	71	f	Vehicle	Gran	13C6 Glucose	2	glutamate	432	0.880837	0.0675438	0.0413692	0.00658336	0.00333377	0.00047772
522	71	f	Vehicle	Gran	13C6 Glucose	3	glutamate	432	0.791655	0.0789024	0.105704	0.0155063	0.00738463	0.00101385
522	71	f	Vehicle	Gran	13C6 Glucose	3	glutamate	432	0.792749	0.0766442	0.107649	0.0147397	0.00727447	0.00113054
522	71	f	Vehicle	Gran	13C5 Glutamine	1	glutamate	432	0.736774	0.0641315	0.0174723	0.0528314	0.00672426	0.125574
522	71	f	Vehicle	Gran	13C5 Glutamine	1	glutamate	432	0.739156	0.0649054	0.0163759	0.0538165	0.00593912	0.123217
522	71	f	Vehicle	Gran	13C5 Glutamine	2	glutamate	432	0.788485	0.0603947	0.0118802	0.0416728	0.00470955	0.0953179
522	71	f	Vehicle	Gran	13C5 Glutamine	2	glutamate	432	0.784802	0.0626924	0.0129923	0.0416722	0.00474832	0.0956209
522	71	f	Vehicle	Gran	13C5 Glutamine	3	glutamate	432	0.788784	0.0623005	0.0147284	0.0452445	0.00464289	0.086677
522	71	f	Vehicle	Gran	13C5 Glutamine	3	glutamate	432	0.788117	0.063841	0.0142677	0.0442843	0.00448884	0.0874824
522	71	f	Vehicle	PBMCs	1,2-13C2 Glucose	1	glutamate	330	0.888477	0.0648014	0.0434959	0.00305916	0.000142574
522	71	f	Vehicle	PBMCs	1,2-13C2 Glucose	1	glutamate	330	0.888549	0.0633	0.0454875	0.00264064	0.000157999
522	71	f	Vehicle	PBMCs	1,2-13C2 Glucose	2	glutamate	330	0.93006	0.053	0.0157036	0.00132845	-0.000222568
522	71	f	Vehicle	PBMCs	1,2-13C2 Glucose	2	glutamate	330	0.935726	0.0464382	0.0167834	0.00107836	-0.000101625
522	71	f	Vehicle	PBMCs	1,2-13C2 Glucose	3	glutamate	330	0.922792	0.0527501	0.0237718	0.000598619	-1.58772e-05
522	71	f	Vehicle	PBMCs	1,2-13C2 Glucose	3	glutamate	330	0.924267	0.0513159	0.0224842	0.00190338	3.16136e-05
522	71	f	Vehicle	PBMCs	13C6 Glucose	1	glutamate	330	0.819798	0.0781613	0.0894524	0.0117638	0.000689332
522	71	f	Vehicle	PBMCs	13C6 Glucose	1	glutamate	330	0.824677	0.0738658	0.086692	0.0140765	0.000891089
522	71	f	Vehicle	PBMCs	13C6 Glucose	2	glutamate	330	0.895713	0.0611456	0.0390824	0.00380641	0.000324415
522	71	f	Vehicle	PBMCs	13C6 Glucose	2	glutamate	330	0.897717	0.0601977	0.0377951	0.00398245	0.000372666
522	71	f	Vehicle	PBMCs	13C6 Glucose	3	glutamate	330	0.880203	0.062053	0.0509283	0.0061083	0.000739445
522	71	f	Vehicle	PBMCs	13C6 Glucose	3	glutamate	330	0.883134	0.058468	0.0512756	0.00661586	0.000533998
522	71	f	Vehicle	PBMCs	13C5 Glutamine	1	glutamate	330	0.477655	0.0922637	0.136507	0.0152713	0.282802
522	71	f	Vehicle	PBMCs	13C5 Glutamine	1	glutamate	330	0.474507	0.092379	0.135705	0.0158102	0.284812
522	71	f	Vehicle	PBMCs	13C5 Glutamine	2	glutamate	330	0.54379	0.0991077	0.121568	0.0122306	0.227204
522	71	f	Vehicle	PBMCs	13C5 Glutamine	2	glutamate	330	0.541923	0.100597	0.122164	0.0108439	0.228725
522	71	f	Vehicle	PBMCs	13C5 Glutamine	3	glutamate	330	0.456195	0.0760865	0.128372	0.0163246	0.32776
522	71	f	Vehicle	PBMCs	13C5 Glutamine	3	glutamate	330	0.457134	0.0752075	0.129652	0.0164082	0.32604
522	71	f	Vehicle	Gran	1,2-13C2 Glucose	1	glutamate	330	0.851005	0.0760091	0.0652542	0.00705428	0.000767183
522	71	f	Vehicle	Gran	1,2-13C2 Glucose	1	glutamate	330	0.850336	0.0821794	0.0600335	0.00754455	-5.04574e-06
522	71	f	Vehicle	Gran	1,2-13C2 Glucose	2	glutamate	330	0.921839	0.0560476	0.0199083	0.00228377	-0.000111836
522	71	f	Vehicle	Gran	1,2-13C2 Glucose	2	glutamate	330	0.922907	0.0560199	0.0193699	0.0020903	-0.00052033
522	71	f	Vehicle	Gran	1,2-13C2 Glucose	3	glutamate	330	0.890915	0.0628436	0.0420363	0.00433748	1.39975e-05
522	71	f	Vehicle	Gran	1,2-13C2 Glucose	3	glutamate	330	0.891218	0.0628153	0.0413585	0.0047268	-1.6111e-05
522	71	f	Vehicle	Gran	13C6 Glucose	1	glutamate	330	0.752963	0.0949914	0.123883	0.0258078	0.00243236
522	71	f	Vehicle	Gran	13C6 Glucose	1	glutamate	330	0.754521	0.091853	0.122688	0.0289986	0.00246371
522	71	f	Vehicle	Gran	13C6 Glucose	2	glutamate	330	0.89481	0.0617004	0.0359882	0.00638776	0.00127594
522	71	f	Vehicle	Gran	13C6 Glucose	2	glutamate	330	0.892757	0.0607352	0.0379058	0.00826461	0.000444472
522	71	f	Vehicle	Gran	13C6 Glucose	3	glutamate	330	0.807692	0.0794282	0.0942259	0.0173002	0.00147887
522	71	f	Vehicle	Gran	13C6 Glucose	3	glutamate	330	0.807027	0.0815756	0.0937258	0.0164235	0.00139735
522	71	f	Vehicle	Gran	13C5 Glutamine	1	glutamate	330	0.749993	0.0682236	0.0551938	0.00605718	0.121101
522	71	f	Vehicle	Gran	13C5 Glutamine	1	glutamate	330	0.754452	0.0636245	0.0543853	0.0065219	0.123628
522	71	f	Vehicle	Gran	13C5 Glutamine	2	glutamate	330	0.798684	0.061182	0.0440688	0.00392162	0.0934569
522	71	f	Vehicle	Gran	13C5 Glutamine	2	glutamate	330	0.798566	0.0603475	0.0453847	0.00471983	0.0925425
522	71	f	Vehicle	Gran	13C5 Glutamine	3	glutamate	330	0.789128	0.0729988	0.0482179	0.00362023	0.0876847
522	71	f	Vehicle	Gran	13C5 Glutamine	3	glutamate	330	0.788454	0.0718642	0.0489455	0.0038545	0.0881411
522	71	f	Vehicle	PBMCs	1,2-13C2 Glucose	1	aspartate	418	0.914282	0.0536667	0.0299479	0.00223848	9.01223e-05
522	71	f	Vehicle	PBMCs	1,2-13C2 Glucose	1	aspartate	418	0.911774	0.0568681	0.0291502	0.00224137	0.000247554
522	71	f	Vehicle	PBMCs	1,2-13C2 Glucose	2	aspartate	418	0.940735	0.0427009	0.01599	0.00066347	0.000169572
522	71	f	Vehicle	PBMCs	1,2-13C2 Glucose	2	aspartate	418	0.938194	0.0478713	0.0137563	0.000318396	-0.000139668
522	71	f	Vehicle	PBMCs	1,2-13C2 Glucose	3	aspartate	418	0.936442	0.0474529	0.0150047	0.00119888	-4.07931e-05
522	71	f	Vehicle	PBMCs	1,2-13C2 Glucose	3	aspartate	418	0.933449	0.0510496	0.0146125	0.000740869	0.000177123
522	71	f	Vehicle	PBMCs	13C6 Glucose	1	aspartate	418	0.870255	0.0599239	0.0617539	0.00830356	0.000201741
522	71	f	Vehicle	PBMCs	13C6 Glucose	1	aspartate	418	0.865712	0.0623683	0.0629301	0.00918729	0.000358158
522	71	f	Vehicle	PBMCs	13C6 Glucose	2	aspartate	418	0.913319	0.0541882	0.0283884	0.0040151	0.000228294
522	71	f	Vehicle	PBMCs	13C6 Glucose	2	aspartate	418	0.917048	0.0493812	0.0281725	0.00548124	0.000130437
522	71	f	Vehicle	PBMCs	13C6 Glucose	3	aspartate	418	0.915451	0.0510394	0.0295818	0.0038049	0.000391702
522	71	f	Vehicle	PBMCs	13C6 Glucose	3	aspartate	418	0.913983	0.0517578	0.030389	0.00425604	-0.000162345
522	71	f	Vehicle	PBMCs	13C5 Glutamine	1	aspartate	418	0.507001	0.0773526	0.127091	0.0220841	0.3012
522	71	f	Vehicle	PBMCs	13C5 Glutamine	1	aspartate	418	0.506526	0.0801933	0.125924	0.021511	0.300774
522	71	f	Vehicle	PBMCs	13C5 Glutamine	2	aspartate	418	0.551288	0.0794176	0.118558	0.0198841	0.261025
522	71	f	Vehicle	PBMCs	13C5 Glutamine	2	aspartate	418	0.551269	0.0802381	0.118032	0.0180027	0.262646
522	71	f	Vehicle	PBMCs	13C5 Glutamine	3	aspartate	418	0.523296	0.0710639	0.114178	0.0209329	0.305904
522	71	f	Vehicle	PBMCs	13C5 Glutamine	3	aspartate	418	0.524341	0.0717427	0.113431	0.0205916	0.305006
522	71	f	Vehicle	Gran	1,2-13C2 Glucose	1	aspartate	418	0.874966	0.067623	0.0527887	0.00421129	0.000929784
522	71	f	Vehicle	Gran	1,2-13C2 Glucose	1	aspartate	418	0.876525	0.0642572	0.0553535	0.00213018	0.00281056
522	71	f	Vehicle	Gran	1,2-13C2 Glucose	2	aspartate	418	0.916739	0.0529884	0.0271455	0.0032911	0.000112807
522	71	f	Vehicle	Gran	1,2-13C2 Glucose	2	aspartate	418	0.920133	0.0501452	0.0260613	0.00417573	-0.000176077
522	71	f	Vehicle	Gran	1,2-13C2 Glucose	3	aspartate	418	0.913348	0.053791	0.0319051	0.000711146	0.000572645
522	71	f	Vehicle	Gran	1,2-13C2 Glucose	3	aspartate	418	0.918287	0.049332	0.029583	0.00304715	-3.32997e-05
522	71	f	Vehicle	Gran	13C6 Glucose	1	aspartate	418	0.796824	0.0778144	0.103211	0.0203157	0.00366316
522	71	f	Vehicle	Gran	13C6 Glucose	1	aspartate	418	0.796143	0.0783158	0.105507	0.0196964	0.00204333
522	71	f	Vehicle	Gran	13C6 Glucose	2	aspartate	418	0.892501	0.0568207	0.0405649	0.0106552	7.16798e-05
522	71	f	Vehicle	Gran	13C6 Glucose	2	aspartate	418	0.890765	0.0570796	0.0438804	0.00830853	0.000662722
522	71	f	Vehicle	Gran	13C6 Glucose	3	aspartate	418	0.852143	0.067664	0.0711696	0.00995795	2.69692e-05
522	71	f	Vehicle	Gran	13C6 Glucose	3	aspartate	418	0.856308	0.065522	0.0666635	0.0120175	0.0004738
522	71	f	Vehicle	Gran	13C5 Glutamine	1	aspartate	418	0.795279	0.0678739	0.0510985	0.00503591	0.092353
522	71	f	Vehicle	Gran	13C5 Glutamine	1	aspartate	418	0.799006	0.0612537	0.0566264	0.00249446	0.0915526
522	71	f	Vehicle	Gran	13C5 Glutamine	2	aspartate	418	0.82174	0.0637583	0.0412425	0.00422991	0.0787424
522	71	f	Vehicle	Gran	13C5 Glutamine	2	aspartate	418	0.819724	0.065452	0.0395829	0.00625634	0.078601
522	71	f	Vehicle	Gran	13C5 Glutamine	3	aspartate	418	0.843435	0.054101	0.0391852	0.00448302	0.067172
522	71	f	Vehicle	Gran	13C5 Glutamine	3	aspartate	418	0.841158	0.0561633	0.039292	0.00549948	0.0656929
522	71	f	Vehicle	PBMCs	1,2-13C2 Glucose	1	aspartate	390	0.924173	0.0583963	0.0186123	-0.000937102
522	71	f	Vehicle	PBMCs	1,2-13C2 Glucose	1	aspartate	390	0.923956	0.0561691	0.0186834	0.000452768
522	71	f	Vehicle	PBMCs	1,2-13C2 Glucose	2	aspartate	390	0.948231	0.040252	0.00952646	0.000329619
522	71	f	Vehicle	PBMCs	1,2-13C2 Glucose	2	aspartate	390	0.946579	0.0396917	0.0101617	0.00203884
522	71	f	Vehicle	PBMCs	1,2-13C2 Glucose	3	aspartate	390	0.944499	0.0444846	0.00939619	0.000968159
522	71	f	Vehicle	PBMCs	1,2-13C2 Glucose	3	aspartate	390	0.944423	0.0453488	0.00752121	0.00114849
522	71	f	Vehicle	PBMCs	13C6 Glucose	1	aspartate	390	0.885326	0.0777305	0.0344652	0.00333919
522	71	f	Vehicle	PBMCs	13C6 Glucose	1	aspartate	390	0.8801	0.0783606	0.0375647	0.00263921
522	71	f	Vehicle	PBMCs	13C6 Glucose	2	aspartate	390	0.920366	0.05891	0.0181251	0.00134922
522	71	f	Vehicle	PBMCs	13C6 Glucose	2	aspartate	390	0.926189	0.0514055	0.019343	0.00181822
522	71	f	Vehicle	PBMCs	13C6 Glucose	3	aspartate	390	0.921192	0.0579065	0.0183776	0.0010421
522	71	f	Vehicle	PBMCs	13C6 Glucose	3	aspartate	390	0.923423	0.0547845	0.0176826	0.00246475
522	71	f	Vehicle	PBMCs	13C5 Glutamine	1	aspartate	390	0.507846	0.119119	0.0736581	0.308749
522	71	f	Vehicle	PBMCs	13C5 Glutamine	1	aspartate	390	0.504937	0.120715	0.0745644	0.306822
522	71	f	Vehicle	PBMCs	13C5 Glutamine	2	aspartate	390	0.551506	0.118006	0.0685619	0.267167
522	71	f	Vehicle	PBMCs	13C5 Glutamine	2	aspartate	390	0.553659	0.11728	0.0702651	0.266098
522	71	f	Vehicle	PBMCs	13C5 Glutamine	3	aspartate	390	0.523268	0.105163	0.0675341	0.31133
522	71	f	Vehicle	PBMCs	13C5 Glutamine	3	aspartate	390	0.520627	0.106269	0.0682883	0.311639
522	71	f	Vehicle	Gran	1,2-13C2 Glucose	1	aspartate	390	0.896526	0.074798	0.030315	0.00156518
522	71	f	Vehicle	Gran	1,2-13C2 Glucose	1	aspartate	390	0.880591	0.0792502	0.0321304	0.00478381
522	71	f	Vehicle	Gran	1,2-13C2 Glucose	2	aspartate	390	0.929523	0.0441226	0.0185171	0.00486065
522	71	f	Vehicle	Gran	1,2-13C2 Glucose	2	aspartate	390	0.927302	0.051499	0.0154269	0.00112727
522	71	f	Vehicle	Gran	1,2-13C2 Glucose	3	aspartate	390	0.916856	0.0563588	0.0188925	0.00179659
522	71	f	Vehicle	Gran	1,2-13C2 Glucose	3	aspartate	390	0.905455	0.0553174	0.0191318	0.00615168
522	71	f	Vehicle	Gran	13C6 Glucose	1	aspartate	390	0.825685	0.10787	0.0605116	0.00916528
522	71	f	Vehicle	Gran	13C6 Glucose	1	aspartate	390	0.809095	0.106165	0.0648181	0.0137787
522	71	f	Vehicle	Gran	13C6 Glucose	2	aspartate	390	0.893026	0.0630187	0.0273615	0.00957747
522	71	f	Vehicle	Gran	13C6 Glucose	2	aspartate	390	0.898858	0.0609398	0.028637	0.00637444
522	71	f	Vehicle	Gran	13C6 Glucose	3	aspartate	390	0.859079	0.0851786	0.0427924	0.00758831
522	71	f	Vehicle	Gran	13C6 Glucose	3	aspartate	390	0.864666	0.0838008	0.0410616	0.00721288
522	71	f	Vehicle	Gran	13C5 Glutamine	1	aspartate	390	0.822503	0.0647157	0.0338373	0.0877523
522	71	f	Vehicle	Gran	13C5 Glutamine	1	aspartate	390	0.808267	0.0683756	0.0230063	0.0950306
522	71	f	Vehicle	Gran	13C5 Glutamine	2	aspartate	390	0.822864	0.0641931	0.0260929	0.0845712
522	71	f	Vehicle	Gran	13C5 Glutamine	2	aspartate	390	0.827063	0.0612911	0.0279938	0.0801871
522	71	f	Vehicle	Gran	13C5 Glutamine	3	aspartate	390	0.843463	0.0637534	0.0215759	0.0702953
522	71	f	Vehicle	Gran	13C5 Glutamine	3	aspartate	390	0.833641	0.0641854	0.0218975	0.0734327
522	71	f	Vehicle	PBMCs	1,2-13C2 Glucose	1	aspartate	302	0.948461	0.0317315	0.0164435
522	71	f	Vehicle	PBMCs	1,2-13C2 Glucose	1	aspartate	302	0.949082	0.0306859	0.015793
522	71	f	Vehicle	PBMCs	1,2-13C2 Glucose	2	aspartate	302	0.954796	0.0273491	0.00823652
522	71	f	Vehicle	PBMCs	1,2-13C2 Glucose	2	aspartate	302	0.958499	0.0264404	0.00578643
522	71	f	Vehicle	PBMCs	1,2-13C2 Glucose	3	aspartate	302	0.95947	0.0265759	0.00879433
522	71	f	Vehicle	PBMCs	1,2-13C2 Glucose	3	aspartate	302	0.960009	0.0258785	0.008112
522	71	f	Vehicle	PBMCs	13C6 Glucose	1	aspartate	302	0.918787	0.0403575	0.0349177
522	71	f	Vehicle	PBMCs	13C6 Glucose	1	aspartate	302	0.921292	0.0391632	0.0351133
522	71	f	Vehicle	PBMCs	13C6 Glucose	2	aspartate	302	0.94383	0.0304288	0.018515
522	71	f	Vehicle	PBMCs	13C6 Glucose	2	aspartate	302	0.945775	0.0307858	0.0175427
522	71	f	Vehicle	PBMCs	13C6 Glucose	3	aspartate	302	0.947055	0.0297034	0.0182499
522	71	f	Vehicle	PBMCs	13C6 Glucose	3	aspartate	302	0.947825	0.0306682	0.0170998
522	71	f	Vehicle	PBMCs	13C5 Glutamine	1	aspartate	302	0.573382	0.0558434	0.364822
522	71	f	Vehicle	PBMCs	13C5 Glutamine	1	aspartate	302	0.570898	0.0550728	0.368323
522	71	f	Vehicle	PBMCs	13C5 Glutamine	2	aspartate	302	0.611749	0.0554398	0.323556
522	71	f	Vehicle	PBMCs	13C5 Glutamine	2	aspartate	302	0.607173	0.057722	0.3255
522	71	f	Vehicle	PBMCs	13C5 Glutamine	3	aspartate	302	0.57714	0.0525102	0.364619
522	71	f	Vehicle	PBMCs	13C5 Glutamine	3	aspartate	302	0.577912	0.050958	0.364581
522	71	f	Vehicle	Gran	1,2-13C2 Glucose	1	aspartate	302	0.88979	0.0388644	0.0317663
522	71	f	Vehicle	Gran	1,2-13C2 Glucose	1	aspartate	302	0.907251	0.0337363	0.0259097
522	71	f	Vehicle	Gran	1,2-13C2 Glucose	2	aspartate	302	0.909776	0.0218334	0.0109951
522	71	f	Vehicle	Gran	1,2-13C2 Glucose	2	aspartate	302	0.894641	0.0300651	0.0151771
522	71	f	Vehicle	Gran	1,2-13C2 Glucose	3	aspartate	302	0.921566	0.0287429	0.0163243
522	71	f	Vehicle	Gran	1,2-13C2 Glucose	3	aspartate	302	0.919371	0.030691	0.0151233
522	71	f	Vehicle	Gran	13C6 Glucose	1	aspartate	302	0.84939	0.0459005	0.0621395
522	71	f	Vehicle	Gran	13C6 Glucose	1	aspartate	302	0.851454	0.0490916	0.0629713
522	71	f	Vehicle	Gran	13C6 Glucose	2	aspartate	302	0.893569	0.0316268	0.0255222
522	71	f	Vehicle	Gran	13C6 Glucose	2	aspartate	302	0.888296	0.03777	0.022931
522	71	f	Vehicle	Gran	13C6 Glucose	3	aspartate	302	0.893187	0.0390278	0.0357525
522	71	f	Vehicle	Gran	13C6 Glucose	3	aspartate	302	0.884917	0.0409876	0.0415726
522	71	f	Vehicle	Gran	13C5 Glutamine	1	aspartate	302	0.815824	0.0339836	0.110569
522	71	f	Vehicle	Gran	13C5 Glutamine	1	aspartate	302	0.811636	0.0327352	0.116205
522	71	f	Vehicle	Gran	13C5 Glutamine	2	aspartate	302	0.812883	0.0340481	0.0988328
522	71	f	Vehicle	Gran	13C5 Glutamine	2	aspartate	302	0.82136	0.0313963	0.0951375
522	71	f	Vehicle	Gran	13C5 Glutamine	3	aspartate	302	0.834172	0.036077	0.0896038
522	71	f	Vehicle	Gran	13C5 Glutamine	3	aspartate	302	0.837935	0.033583	0.085373
522	71	f	Vehicle	PBMCs	1,2-13C2 Glucose	1	lactate	261	0.879216	0.0372341	0.0884438	0.000296555
522	71	f	Vehicle	PBMCs	1,2-13C2 Glucose	1	lactate	261	0.873397	0.0358816	0.0960591	0.000795951
522	71	f	Vehicle	PBMCs	1,2-13C2 Glucose	2	lactate	261	0.908982	0.037317	0.0568898	-2.3079e-05
522	71	f	Vehicle	PBMCs	1,2-13C2 Glucose	2	lactate	261	0.909544	0.0370989	0.056847	-7.72262e-05
522	71	f	Vehicle	PBMCs	1,2-13C2 Glucose	3	lactate	261	0.878102	0.039629	0.0868115	0.000221908
522	71	f	Vehicle	PBMCs	1,2-13C2 Glucose	3	lactate	261	0.878967	0.0420522	0.0829029	0.000908945
522	71	f	Vehicle	PBMCs	13C6 Glucose	1	lactate	261	0.828677	0.0374162	0.0116911	0.150446
522	71	f	Vehicle	PBMCs	13C6 Glucose	1	lactate	261	0.830602	0.035974	0.0112018	0.150857
522	71	f	Vehicle	PBMCs	13C6 Glucose	2	lactate	261	0.852488	0.0361089	0.0105919	0.124179
522	71	f	Vehicle	PBMCs	13C6 Glucose	2	lactate	261	0.851357	0.0379859	0.010091	0.123678
522	71	f	Vehicle	PBMCs	13C6 Glucose	3	lactate	261	0.7743	0.0433688	0.0230733	0.196607
522	71	f	Vehicle	PBMCs	13C6 Glucose	3	lactate	261	0.77129	0.0472709	0.0215013	0.197701
522	71	f	Vehicle	PBMCs	13C5 Glutamine	1	lactate	261	0.962067	0.0323405	0.00310227	0.00307757
522	71	f	Vehicle	PBMCs	13C5 Glutamine	1	lactate	261	0.962339	0.0327408	0.00175567	0.0035174
522	71	f	Vehicle	PBMCs	13C5 Glutamine	2	lactate	261	0.964122	0.0331516	0.00187453	0.000654537
522	71	f	Vehicle	PBMCs	13C5 Glutamine	2	lactate	261	0.965882	0.0324277	0.000355543	0.00111034
522	71	f	Vehicle	PBMCs	13C5 Glutamine	3	lactate	261	0.957966	0.0334096	0.00280193	0.00702276
522	71	f	Vehicle	PBMCs	13C5 Glutamine	3	lactate	261	0.958128	0.0339339	0.00146963	0.00752542
522	71	f	Vehicle	Gran	1,2-13C2 Glucose	1	lactate	261	0.856012	0.0408962	0.106781	0.00282755
522	71	f	Vehicle	Gran	1,2-13C2 Glucose	1	lactate	261	0.854518	0.0430018	0.106354	0.00249504
522	71	f	Vehicle	Gran	1,2-13C2 Glucose	2	lactate	261	0.835209	0.0422668	0.126926	0.00329849
522	71	f	Vehicle	Gran	1,2-13C2 Glucose	2	lactate	261	0.833839	0.0423108	0.127774	0.0039867
522	71	f	Vehicle	Gran	1,2-13C2 Glucose	3	lactate	261	0.841533	0.0432196	0.11955	0.00302359
522	71	f	Vehicle	Gran	1,2-13C2 Glucose	3	lactate	261	0.844426	0.0414684	0.118072	0.00347147
522	71	f	Vehicle	Gran	13C6 Glucose	1	lactate	261	0.777973	0.051612	0.0296036	0.174534
522	71	f	Vehicle	Gran	13C6 Glucose	1	lactate	261	0.779924	0.0530265	0.028029	0.172444
522	71	f	Vehicle	Gran	13C6 Glucose	2	lactate	261	0.689678	0.0619646	0.0409606	0.257503
522	71	f	Vehicle	Gran	13C6 Glucose	2	lactate	261	0.691469	0.0637966	0.0393446	0.254757
522	71	f	Vehicle	Gran	13C6 Glucose	3	lactate	261	0.702518	0.0578413	0.0376238	0.250032
522	71	f	Vehicle	Gran	13C6 Glucose	3	lactate	261	0.703424	0.0581225	0.0371937	0.24935
522	71	f	Vehicle	Gran	13C5 Glutamine	1	lactate	261	0.965296	0.0324282	0.00142628	0.000232428
522	71	f	Vehicle	Gran	13C5 Glutamine	1	lactate	261	0.966346	0.0327466	0.000981578	-0.000304422
522	71	f	Vehicle	Gran	13C5 Glutamine	2	lactate	261	0.965892	0.0328963	0.000505268	0.000232583
522	71	f	Vehicle	Gran	13C5 Glutamine	2	lactate	261	0.966496	0.0320714	0.000992693	7.79819e-05
522	71	f	Vehicle	Gran	13C5 Glutamine	3	lactate	261	0.966793	0.0318085	0.000925616	5.56253e-05
522	71	f	Vehicle	Gran	13C5 Glutamine	3	lactate	261	0.966648	0.0324491	0.000423982	5.30996e-05
522	71	f	Vehicle	PBMCs	1,2-13C2 Glucose	1	lactate	233	0.869063	0.0253462	0.107843
522	71	f	Vehicle	PBMCs	1,2-13C2 Glucose	1	lactate	233	0.87224	0.0215143	0.11011
522	71	f	Vehicle	PBMCs	1,2-13C2 Glucose	2	lactate	233	0.915634	0.0227677	0.0635852
522	71	f	Vehicle	PBMCs	1,2-13C2 Glucose	2	lactate	233	0.913471	0.0240826	0.0636815
522	71	f	Vehicle	PBMCs	1,2-13C2 Glucose	3	lactate	233	0.898199	0.026181	0.0779637
522	71	f	Vehicle	PBMCs	1,2-13C2 Glucose	3	lactate	233	0.897394	0.0264921	0.0787806
522	71	f	Vehicle	PBMCs	13C6 Glucose	1	lactate	233	0.811941	0.0218126	0.173962
522	71	f	Vehicle	PBMCs	13C6 Glucose	1	lactate	233	0.812418	0.022647	0.17202
522	71	f	Vehicle	PBMCs	13C6 Glucose	2	lactate	233	0.840252	0.0219462	0.144753
522	71	f	Vehicle	PBMCs	13C6 Glucose	2	lactate	233	0.840207	0.0251423	0.14052
522	71	f	Vehicle	PBMCs	13C6 Glucose	3	lactate	233	0.764726	0.0263003	0.217864
522	71	f	Vehicle	PBMCs	13C6 Glucose	3	lactate	233	0.765934	0.0272021	0.216218
522	71	f	Vehicle	PBMCs	13C5 Glutamine	1	lactate	233	0.969628	0.0243283	0.00281938
522	71	f	Vehicle	PBMCs	13C5 Glutamine	1	lactate	233	0.9692	0.024416	0.00254929
522	71	f	Vehicle	PBMCs	13C5 Glutamine	2	lactate	233	0.976722	0.0213294	0.000525839
522	71	f	Vehicle	PBMCs	13C5 Glutamine	2	lactate	233	0.977798	0.0198541	0.00147534
522	71	f	Vehicle	PBMCs	13C5 Glutamine	3	lactate	233	0.964727	0.0254057	0.00752053
522	71	f	Vehicle	PBMCs	13C5 Glutamine	3	lactate	233	0.965109	0.0240358	0.00856785
522	71	f	Vehicle	Gran	1,2-13C2 Glucose	1	lactate	233	0.871184	0.0246541	0.108257
522	71	f	Vehicle	Gran	1,2-13C2 Glucose	1	lactate	233	0.872094	0.0241816	0.107322
522	71	f	Vehicle	Gran	1,2-13C2 Glucose	2	lactate	233	0.847838	0.0252493	0.131461
522	71	f	Vehicle	Gran	1,2-13C2 Glucose	2	lactate	233	0.849683	0.0249952	0.130677
522	71	f	Vehicle	Gran	1,2-13C2 Glucose	3	lactate	233	0.858462	0.023157	0.122981
522	71	f	Vehicle	Gran	1,2-13C2 Glucose	3	lactate	233	0.857592	0.0251279	0.12149
522	71	f	Vehicle	Gran	13C6 Glucose	1	lactate	233	0.78678	0.0246035	0.196233
522	71	f	Vehicle	Gran	13C6 Glucose	1	lactate	233	0.791431	0.0236484	0.192904
522	71	f	Vehicle	Gran	13C6 Glucose	2	lactate	233	0.699318	0.0262517	0.287955
522	71	f	Vehicle	Gran	13C6 Glucose	2	lactate	233	0.70212	0.0269158	0.28441
522	71	f	Vehicle	Gran	13C6 Glucose	3	lactate	233	0.718466	0.0266203	0.26722
522	71	f	Vehicle	Gran	13C6 Glucose	3	lactate	233	0.707211	0.0250404	0.279609
522	71	f	Vehicle	Gran	13C5 Glutamine	1	lactate	233	0.974573	0.0233599	0.00108288
522	71	f	Vehicle	Gran	13C5 Glutamine	1	lactate	233	0.975154	0.0233702	0.000163234
522	71	f	Vehicle	Gran	13C5 Glutamine	2	lactate	233	0.976524	0.0209884	0.00132838
522	71	f	Vehicle	Gran	13C5 Glutamine	2	lactate	233	0.97694	0.0214223	8.95733e-05
522	71	f	Vehicle	Gran	13C5 Glutamine	3	lactate	233	0.975602	0.0220811	0.000113868
522	71	f	Vehicle	Gran	13C5 Glutamine	3	lactate	233	0.975074	0.022576	-0.000133759
523	64	f	Na2S2O3	PBMCs	1,2-13C2 Glucose	1	glutamate	432	0.859481	0.0682001	0.0637027	0.00654454	0.00222778	-0.000181653
523	64	f	Na2S2O3	PBMCs	1,2-13C2 Glucose	1	glutamate	432	0.858082	0.0688417	0.0648581	0.00630839	0.00200487	-7.84237e-05
523	64	f	Na2S2O3	PBMCs	1,2-13C2 Glucose	2	glutamate	432	0.905984	0.0628769	0.0278136	0.0025638	0.000765388	-6.75488e-05
523	64	f	Na2S2O3	PBMCs	1,2-13C2 Glucose	2	glutamate	432	0.906852	0.0622297	0.0275731	0.00254793	0.000792566	-5.69156e-05
523	64	f	Na2S2O3	PBMCs	13C6 Glucose	1	glutamate	432	0.773787	0.0724042	0.12624	0.0180105	0.00917876	0.00047838
523	64	f	Na2S2O3	PBMCs	13C6 Glucose	1	glutamate	432	0.774778	0.0716499	0.125278	0.0187774	0.00898768	0.00058446
523	64	f	Na2S2O3	PBMCs	13C6 Glucose	2	glutamate	432	0.863108	0.0656533	0.0582635	0.00881098	0.00400381	0.00017781
523	64	f	Na2S2O3	PBMCs	13C6 Glucose	2	glutamate	432	0.865071	0.0663937	0.054445	0.00997844	0.00400512	0.000100674
523	64	f	Na2S2O3	PBMCs	13C5 Glutamine	1	glutamate	432	0.533524	0.0587142	0.0276608	0.102611	0.0133804	0.271568
523	64	f	Na2S2O3	PBMCs	13C5 Glutamine	1	glutamate	432	0.532682	0.0588962	0.0276727	0.102458	0.0132935	0.272703
523	64	f	Na2S2O3	PBMCs	13C5 Glutamine	2	glutamate	432	0.681144	0.0651038	0.0218023	0.0767493	0.00791236	0.151485
523	64	f	Na2S2O3	PBMCs	13C5 Glutamine	2	glutamate	432	0.68079	0.065188	0.0215298	0.0771952	0.00792393	0.151512
523	64	f	Na2S2O3	Gran	1,2-13C2 Glucose	1	glutamate	432	0.853873	0.0691796	0.0686439	0.00590621	0.00225963	0.000166198
523	64	f	Na2S2O3	Gran	1,2-13C2 Glucose	1	glutamate	432	0.854528	0.069073	0.0681636	0.00586571	0.00224957	0.00013886
523	64	f	Na2S2O3	Gran	1,2-13C2 Glucose	2	glutamate	432	0.907218	0.0626871	0.0269594	0.00234902	0.000705992	7.3004e-05
523	64	f	Na2S2O3	Gran	1,2-13C2 Glucose	2	glutamate	432	0.906402	0.0631362	0.0275146	0.00208076	0.000760518	0.00011047
523	64	f	Na2S2O3	Gran	13C6 Glucose	1	glutamate	432	0.771816	0.0749791	0.123444	0.0186602	0.010167	0.00107543
523	64	f	Na2S2O3	Gran	13C6 Glucose	1	glutamate	432	0.77136	0.0750077	0.123445	0.018871	0.0104635	0.00094591
523	64	f	Na2S2O3	Gran	13C6 Glucose	2	glutamate	432	0.858873	0.0695971	0.0566958	0.00972947	0.00444829	0.000686423
523	64	f	Na2S2O3	Gran	13C6 Glucose	2	glutamate	432	0.859117	0.069751	0.0565168	0.0093439	0.00463602	0.000647153
523	64	f	Na2S2O3	Gran	13C5 Glutamine	1	glutamate	432	0.751467	0.0581698	0.0127615	0.041492	0.00721122	0.132435
523	64	f	Na2S2O3	Gran	13C5 Glutamine	1	glutamate	432	0.751549	0.0579567	0.0130269	0.0414469	0.00726278	0.13226
523	64	f	Na2S2O3	Gran	13C5 Glutamine	2	glutamate	432	0.773931	0.0601188	0.0134701	0.0433468	0.00600715	0.105959
523	64	f	Na2S2O3	Gran	13C5 Glutamine	2	glutamate	432	0.774797	0.0593839	0.013296	0.0434168	0.0060808	0.105779
523	64	f	Na2S2O3	PBMCs	1,2-13C2 Glucose	1	glutamate	330	0.868485	0.0676327	0.0578482	0.00639063	0.000120237
523	64	f	Na2S2O3	PBMCs	1,2-13C2 Glucose	1	glutamate	330	0.86918	0.067719	0.0573176	0.00612904	0.000129379
523	64	f	Na2S2O3	PBMCs	1,2-13C2 Glucose	2	glutamate	330	0.920717	0.0540388	0.0232735	0.00212276	-6.81717e-05
523	64	f	Na2S2O3	PBMCs	1,2-13C2 Glucose	2	glutamate	330	0.920148	0.0547017	0.0231308	0.00214166	-3.6386e-05
523	64	f	Na2S2O3	PBMCs	13C6 Glucose	1	glutamate	330	0.783155	0.0795863	0.114987	0.0216214	0.00144967
523	64	f	Na2S2O3	PBMCs	13C6 Glucose	1	glutamate	330	0.783228	0.0799515	0.114923	0.0210913	0.00139471
523	64	f	Na2S2O3	PBMCs	13C6 Glucose	2	glutamate	330	0.875223	0.0649235	0.0506134	0.00870599	0.000676625
523	64	f	Na2S2O3	PBMCs	13C6 Glucose	2	glutamate	330	0.875228	0.0646166	0.0507706	0.00883054	0.000650733
523	64	f	Na2S2O3	PBMCs	13C5 Glutamine	1	glutamate	330	0.540643	0.0701621	0.107657	0.0138014	0.271553
523	64	f	Na2S2O3	PBMCs	13C5 Glutamine	1	glutamate	330	0.541428	0.0699231	0.10792	0.0134289	0.271273
523	64	f	Na2S2O3	PBMCs	13C5 Glutamine	2	glutamate	330	0.692068	0.0715331	0.0798964	0.00748628	0.151039
523	64	f	Na2S2O3	PBMCs	13C5 Glutamine	2	glutamate	330	0.693028	0.0714482	0.0793885	0.00753021	0.150565
523	64	f	Na2S2O3	Gran	1,2-13C2 Glucose	1	glutamate	330	0.867266	0.066948	0.0585958	0.00765913	-0.000350237
523	64	f	Na2S2O3	Gran	1,2-13C2 Glucose	1	glutamate	330	0.867134	0.06672	0.0590465	0.00764554	-0.000427553
523	64	f	Na2S2O3	Gran	1,2-13C2 Glucose	2	glutamate	330	0.921332	0.0543639	0.0225486	0.00200371	-0.000315479
523	64	f	Na2S2O3	Gran	1,2-13C2 Glucose	2	glutamate	330	0.92134	0.0537981	0.0228539	0.00235733	-0.000369453
523	64	f	Na2S2O3	Gran	13C6 Glucose	1	glutamate	330	0.784294	0.0794816	0.111228	0.0236665	0.00184225
523	64	f	Na2S2O3	Gran	13C6 Glucose	1	glutamate	330	0.783913	0.0797516	0.111477	0.0237758	0.00151887
523	64	f	Na2S2O3	Gran	13C6 Glucose	2	glutamate	330	0.874164	0.0660277	0.0495435	0.00986444	0.000347679
523	64	f	Na2S2O3	Gran	13C6 Glucose	2	glutamate	330	0.874065	0.0662709	0.049804	0.00961129	0.000265526
523	64	f	Na2S2O3	Gran	13C5 Glutamine	1	glutamate	330	0.762857	0.0565104	0.0438986	0.00634652	0.132511
523	64	f	Na2S2O3	Gran	13C5 Glutamine	1	glutamate	330	0.762931	0.0565101	0.0435491	0.00653431	0.132627
523	64	f	Na2S2O3	Gran	13C5 Glutamine	2	glutamate	330	0.788093	0.056549	0.0461263	0.00512037	0.106806
523	64	f	Na2S2O3	Gran	13C5 Glutamine	2	glutamate	330	0.787553	0.0571985	0.0461806	0.00496266	0.106647
523	64	f	Na2S2O3	PBMCs	1,2-13C2 Glucose	1	aspartate	418	0.902944	0.0572301	0.0364915	0.00354422	-0.000102766
523	64	f	Na2S2O3	PBMCs	1,2-13C2 Glucose	1	aspartate	418	0.903488	0.0564738	0.0366918	0.00331742	6.20323e-05
523	64	f	Na2S2O3	PBMCs	1,2-13C2 Glucose	2	aspartate	418	0.927776	0.0501531	0.0203185	0.00190382	-0.000186444
523	64	f	Na2S2O3	PBMCs	1,2-13C2 Glucose	2	aspartate	418	0.92668	0.0509673	0.0205323	0.00188026	-7.38525e-05
523	64	f	Na2S2O3	PBMCs	13C6 Glucose	1	aspartate	418	0.852372	0.0643469	0.0744369	0.00980725	-0.000384982
523	64	f	Na2S2O3	PBMCs	13C6 Glucose	1	aspartate	418	0.852635	0.0639034	0.0739107	0.00995408	8.02769e-05
523	64	f	Na2S2O3	PBMCs	13C6 Glucose	2	aspartate	418	0.892539	0.0562604	0.0450488	0.0063555	3.70402e-06
523	64	f	Na2S2O3	PBMCs	13C6 Glucose	2	aspartate	418	0.893251	0.055299	0.0452193	0.0064085	3.07572e-05
523	64	f	Na2S2O3	PBMCs	13C5 Glutamine	1	aspartate	418	0.602606	0.063662	0.0935173	0.019384	0.24988
523	64	f	Na2S2O3	PBMCs	13C5 Glutamine	1	aspartate	418	0.600764	0.0643212	0.0943995	0.0194643	0.25002
523	64	f	Na2S2O3	PBMCs	13C5 Glutamine	2	aspartate	418	0.651478	0.061128	0.0837848	0.0156303	0.212707
523	64	f	Na2S2O3	PBMCs	13C5 Glutamine	2	aspartate	418	0.651095	0.0614161	0.0836673	0.0159587	0.212538
523	64	f	Na2S2O3	Gran	1,2-13C2 Glucose	1	aspartate	418	0.892601	0.0602308	0.0432066	0.0040253	0.000327558
523	64	f	Na2S2O3	Gran	1,2-13C2 Glucose	1	aspartate	418	0.892294	0.060248	0.0433422	0.0042345	0.000261751
523	64	f	Na2S2O3	Gran	1,2-13C2 Glucose	2	aspartate	418	0.926395	0.0513244	0.0204007	0.00181479	0.000290482
523	64	f	Na2S2O3	Gran	1,2-13C2 Glucose	2	aspartate	418	0.92594	0.0514921	0.0203098	0.0021388	0.00030775
523	64	f	Na2S2O3	Gran	13C6 Glucose	1	aspartate	418	0.828513	0.0695323	0.0852921	0.0162274	0.00147019
523	64	f	Na2S2O3	Gran	13C6 Glucose	1	aspartate	418	0.828349	0.0692328	0.0855059	0.01666	0.00131214
523	64	f	Na2S2O3	Gran	13C6 Glucose	2	aspartate	418	0.889634	0.05753	0.0435074	0.00873171	0.00111023
523	64	f	Na2S2O3	Gran	13C6 Glucose	2	aspartate	418	0.890795	0.0571427	0.0428559	0.00884075	0.000958721
523	64	f	Na2S2O3	Gran	13C5 Glutamine	1	aspartate	418	0.824025	0.0562658	0.0381576	0.00709764	0.0841737
523	64	f	Na2S2O3	Gran	13C5 Glutamine	1	aspartate	418	0.823231	0.0567023	0.0383716	0.00719264	0.0843256
523	64	f	Na2S2O3	Gran	13C5 Glutamine	2	aspartate	418	0.823307	0.052728	0.0388955	0.0074197	0.0879745
523	64	f	Na2S2O3	Gran	13C5 Glutamine	2	aspartate	418	0.82216	0.0535401	0.0382719	0.00778574	0.0886033
523	64	f	Na2S2O3	PBMCs	1,2-13C2 Glucose	1	aspartate	390	0.914191	0.0614809	0.0228446	0.0011899
523	64	f	Na2S2O3	PBMCs	1,2-13C2 Glucose	1	aspartate	390	0.914738	0.0619058	0.0222033	0.000916196
523	64	f	Na2S2O3	PBMCs	1,2-13C2 Glucose	2	aspartate	390	0.937614	0.0488243	0.0125817	0.000574933
523	64	f	Na2S2O3	PBMCs	1,2-13C2 Glucose	2	aspartate	390	0.93644	0.0479709	0.0130739	0.000903355
523	64	f	Na2S2O3	PBMCs	13C6 Glucose	1	aspartate	390	0.866702	0.0873192	0.0446597	0.00176635
523	64	f	Na2S2O3	PBMCs	13C6 Glucose	1	aspartate	390	0.86467	0.0872318	0.0449461	0.00265116
523	64	f	Na2S2O3	PBMCs	13C6 Glucose	2	aspartate	390	0.902967	0.0659004	0.0277279	0.00235351
523	64	f	Na2S2O3	PBMCs	13C6 Glucose	2	aspartate	390	0.902622	0.0665365	0.0267391	0.00276404
523	64	f	Na2S2O3	PBMCs	13C5 Glutamine	1	aspartate	390	0.599072	0.0927736	0.0579499	0.258025
523	64	f	Na2S2O3	PBMCs	13C5 Glutamine	1	aspartate	390	0.59859	0.092622	0.0578953	0.258277
523	64	f	Na2S2O3	PBMCs	13C5 Glutamine	2	aspartate	390	0.647762	0.0874409	0.0504851	0.221385
523	64	f	Na2S2O3	PBMCs	13C5 Glutamine	2	aspartate	390	0.648924	0.0869249	0.0507582	0.219636
523	64	f	Na2S2O3	Gran	1,2-13C2 Glucose	1	aspartate	390	0.910959	0.0701776	0.0210877	-0.00210013
523	64	f	Na2S2O3	Gran	1,2-13C2 Glucose	1	aspartate	390	0.911741	0.068098	0.0210462	-0.0020037
523	64	f	Na2S2O3	Gran	1,2-13C2 Glucose	2	aspartate	390	0.963984	0.0324606	4.82702e-05	0.00416047
523	64	f	Na2S2O3	Gran	1,2-13C2 Glucose	2	aspartate	390	0.963081	0.0330181	0.000187112	0.00462409
523	64	f	Na2S2O3	Gran	13C6 Glucose	1	aspartate	390	0.848685	0.097288	0.0530812	0.00100026
523	64	f	Na2S2O3	Gran	13C6 Glucose	1	aspartate	390	0.847854	0.0971405	0.0533719	0.00110269
523	64	f	Na2S2O3	Gran	13C6 Glucose	2	aspartate	390	0.930564	0.046286	0.0168475	0.00782394
523	64	f	Na2S2O3	Gran	13C6 Glucose	2	aspartate	390	0.931327	0.0460134	0.0164411	0.0078049
523	64	f	Na2S2O3	Gran	13C5 Glutamine	1	aspartate	390	0.83626	0.0634482	0.0182753	0.0867717
523	64	f	Na2S2O3	Gran	13C5 Glutamine	1	aspartate	390	0.835729	0.0619462	0.0188629	0.0876186
523	64	f	Na2S2O3	Gran	13C5 Glutamine	2	aspartate	390	0.853682	0.0458713	0.0132251	0.0896442
523	64	f	Na2S2O3	Gran	13C5 Glutamine	2	aspartate	390	0.854134	0.0437999	0.0138975	0.0901681
523	64	f	Na2S2O3	PBMCs	1,2-13C2 Glucose	1	aspartate	302	0.943775	0.0327995	0.0193846
523	64	f	Na2S2O3	PBMCs	1,2-13C2 Glucose	1	aspartate	302	0.945095	0.0324111	0.0194794
523	64	f	Na2S2O3	PBMCs	1,2-13C2 Glucose	2	aspartate	302	0.948556	0.0274891	0.0104899
523	64	f	Na2S2O3	PBMCs	1,2-13C2 Glucose	2	aspartate	302	0.948427	0.0273775	0.0103514
523	64	f	Na2S2O3	PBMCs	13C6 Glucose	1	aspartate	302	0.916363	0.0402369	0.0440255
523	64	f	Na2S2O3	PBMCs	13C6 Glucose	1	aspartate	302	0.918949	0.0404136	0.0438791
523	64	f	Na2S2O3	PBMCs	13C6 Glucose	2	aspartate	302	0.927627	0.0327651	0.0265153
523	64	f	Na2S2O3	PBMCs	13C6 Glucose	2	aspartate	302	0.92733	0.033017	0.026172
523	64	f	Na2S2O3	PBMCs	13C5 Glutamine	1	aspartate	302	0.64912	0.0443888	0.305131
523	64	f	Na2S2O3	PBMCs	13C5 Glutamine	1	aspartate	302	0.649408	0.0439443	0.304887
523	64	f	Na2S2O3	PBMCs	13C5 Glutamine	2	aspartate	302	0.686522	0.0414043	0.258546
523	64	f	Na2S2O3	PBMCs	13C5 Glutamine	2	aspartate	302	0.686641	0.0411046	0.258786
523	64	f	Na2S2O3	Gran	1,2-13C2 Glucose	1	aspartate	302	0.932942	0.0339095	0.0229119
523	64	f	Na2S2O3	Gran	1,2-13C2 Glucose	1	aspartate	302	0.933629	0.0345297	0.022455
523	64	f	Na2S2O3	Gran	1,2-13C2 Glucose	2	aspartate	302	0.944052	0.0306969	0.00348999
523	64	f	Na2S2O3	Gran	1,2-13C2 Glucose	2	aspartate	302	0.94061	0.030955	0.00514687
523	64	f	Na2S2O3	Gran	13C6 Glucose	1	aspartate	302	0.890663	0.0472987	0.0514874
523	64	f	Na2S2O3	Gran	13C6 Glucose	1	aspartate	302	0.890651	0.0481057	0.0523054
523	64	f	Na2S2O3	Gran	13C6 Glucose	2	aspartate	302	0.932164	0.0293581	0.015345
523	64	f	Na2S2O3	Gran	13C6 Glucose	2	aspartate	302	0.961017	0.034127	0.0172376
523	64	f	Na2S2O3	Gran	13C5 Glutamine	1	aspartate	302	0.844986	0.0341641	0.108056
523	64	f	Na2S2O3	Gran	13C5 Glutamine	1	aspartate	302	0.844455	0.0349757	0.107297
523	64	f	Na2S2O3	Gran	13C5 Glutamine	2	aspartate	302	0.822439	0.0325061	0.105113
523	64	f	Na2S2O3	Gran	13C5 Glutamine	2	aspartate	302	0.820934	0.0330414	0.104972
523	64	f	Na2S2O3	PBMCs	1,2-13C2 Glucose	1	lactate	261	0.920912	0.0339607	0.0480764	6.01247e-05
523	64	f	Na2S2O3	PBMCs	1,2-13C2 Glucose	1	lactate	261	0.920679	0.0341183	0.0479598	-4.13125e-05
523	64	f	Na2S2O3	PBMCs	1,2-13C2 Glucose	2	lactate	261	0.875804	0.0368361	0.0907228	0.00286073
523	64	f	Na2S2O3	PBMCs	1,2-13C2 Glucose	2	lactate	261	0.880058	0.0367984	0.0861978	0.00267495
523	64	f	Na2S2O3	PBMCs	13C6 Glucose	1	lactate	261	0.914324	0.0329437	0.00507196	0.059049
523	64	f	Na2S2O3	PBMCs	13C6 Glucose	1	lactate	261	0.911069	0.0330804	0.0048272	0.0630885
523	64	f	Na2S2O3	PBMCs	13C6 Glucose	2	lactate	261	0.764829	0.0506682	0.0291522	0.193323
523	64	f	Na2S2O3	PBMCs	13C6 Glucose	2	lactate	261	0.760226	0.0518251	0.0293601	0.197348
523	64	f	Na2S2O3	PBMCs	13C5 Glutamine	1	lactate	261	0.966557	0.0315022	0.00116339	0.000939345
523	64	f	Na2S2O3	PBMCs	13C5 Glutamine	1	lactate	261	0.964619	0.0325773	0.0021386	0.00069071
523	64	f	Na2S2O3	PBMCs	13C5 Glutamine	2	lactate	261	0.966468	0.0317452	0.00100991	0.000988356
523	64	f	Na2S2O3	PBMCs	13C5 Glutamine	2	lactate	261	0.966584	0.0316087	0.00100541	0.00102574
523	64	f	Na2S2O3	Gran	1,2-13C2 Glucose	1	lactate	261	0.88301	0.0375372	0.0820711	0.00250621
523	64	f	Na2S2O3	Gran	1,2-13C2 Glucose	1	lactate	261	0.882706	0.0376985	0.0825103	0.00257347
523	64	f	Na2S2O3	Gran	1,2-13C2 Glucose	2	lactate	261	0.84733	0.036974	0.120149	0.00316958
523	64	f	Na2S2O3	Gran	1,2-13C2 Glucose	2	lactate	261	0.846769	0.0376483	0.120253	0.00297035
523	64	f	Na2S2O3	Gran	13C6 Glucose	1	lactate	261	0.830736	0.0468063	0.0211438	0.125729
523	64	f	Na2S2O3	Gran	13C6 Glucose	1	lactate	261	0.829931	0.046649	0.0214032	0.126554
523	64	f	Na2S2O3	Gran	13C6 Glucose	2	lactate	261	0.706138	0.0553643	0.0356733	0.251164
523	64	f	Na2S2O3	Gran	13C6 Glucose	2	lactate	261	0.710699	0.0547142	0.0351003	0.24701
523	64	f	Na2S2O3	Gran	13C5 Glutamine	1	lactate	261	0.966996	0.0318655	0.000928957	-4.24286e-06
523	64	f	Na2S2O3	Gran	13C5 Glutamine	1	lactate	261	0.967236	0.0320115	0.000466431	8.70209e-05
523	64	f	Na2S2O3	Gran	13C5 Glutamine	2	lactate	261	0.966731	0.0320336	0.000823491	0.000174754
523	64	f	Na2S2O3	Gran	13C5 Glutamine	2	lactate	261	0.967222	0.032101	0.000252321	0.000171321
523	64	f	Na2S2O3	PBMCs	1,2-13C2 Glucose	1	lactate	233	0.928754	0.0240459	0.0478839
523	64	f	Na2S2O3	PBMCs	1,2-13C2 Glucose	1	lactate	233	0.92911	0.0230452	0.0484345
523	64	f	Na2S2O3	PBMCs	1,2-13C2 Glucose	2	lactate	233	0.884236	0.0238793	0.096785
523	64	f	Na2S2O3	PBMCs	1,2-13C2 Glucose	2	lactate	233	0.883924	0.0241688	0.0963429
523	64	f	Na2S2O3	PBMCs	13C6 Glucose	1	lactate	233	0.911142	0.0218075	0.0691087
523	64	f	Na2S2O3	PBMCs	13C6 Glucose	1	lactate	233	0.910047	0.0221244	0.0696557
523	64	f	Na2S2O3	PBMCs	13C6 Glucose	2	lactate	233	0.760672	0.0253637	0.224078
523	64	f	Na2S2O3	PBMCs	13C6 Glucose	2	lactate	233	0.762452	0.0253598	0.22233
523	64	f	Na2S2O3	PBMCs	13C5 Glutamine	1	lactate	233	0.972376	0.0226662	0.00235193
523	64	f	Na2S2O3	PBMCs	13C5 Glutamine	1	lactate	233	0.971843	0.0232186	0.00238226
523	64	f	Na2S2O3	PBMCs	13C5 Glutamine	2	lactate	233	0.974328	0.0227367	0.00217358
523	64	f	Na2S2O3	PBMCs	13C5 Glutamine	2	lactate	233	0.973712	0.0230366	0.00233137
523	64	f	Na2S2O3	Gran	1,2-13C2 Glucose	1	lactate	233	0.867818	0.0246506	0.112331
523	64	f	Na2S2O3	Gran	1,2-13C2 Glucose	1	lactate	233	0.865091	0.0247752	0.114796
523	64	f	Na2S2O3	Gran	1,2-13C2 Glucose	2	lactate	233	0.818371	0.0234976	0.164329
523	64	f	Na2S2O3	Gran	1,2-13C2 Glucose	2	lactate	233	0.820363	0.0236603	0.162189
523	64	f	Na2S2O3	Gran	13C6 Glucose	1	lactate	233	0.714531	0.0257273	0.270757
523	64	f	Na2S2O3	Gran	13C6 Glucose	1	lactate	233	0.717418	0.0255292	0.268012
523	64	f	Na2S2O3	Gran	13C6 Glucose	2	lactate	233	0.669626	0.023262	0.321295
523	64	f	Na2S2O3	Gran	13C6 Glucose	2	lactate	233	0.666957	0.0229727	0.324241
523	64	f	Na2S2O3	Gran	13C5 Glutamine	1	lactate	233	0.97576	0.022362	0.000376424
523	64	f	Na2S2O3	Gran	13C5 Glutamine	1	lactate	233	0.975824	0.0222975	0.000485811
523	64	f	Na2S2O3	Gran	13C5 Glutamine	2	lactate	233	0.977087	0.0214277	0.000541313
523	64	f	Na2S2O3	Gran	13C5 Glutamine	2	lactate	233	0.977348	0.0209361	0.000662619
524	64	f	Vehicle	PBMCs	1,2-13C2 Glucose	1	glutamate	432	0.903457	0.0586712	0.0347531	0.00293633	0.000271256	-0.000103357
524	64	f	Vehicle	PBMCs	1,2-13C2 Glucose	1	glutamate	432	0.901939	0.0598301	0.0353555	0.00273269	0.00024618	-0.000130604
524	64	f	Vehicle	PBMCs	1,2-13C2 Glucose	2	glutamate	432	0.876348	0.06733	0.051031	0.00413928	0.00129177	-0.000119836
524	64	f	Vehicle	PBMCs	1,2-13C2 Glucose	2	glutamate	432	0.876164	0.0672784	0.0512934	0.00409552	0.00133127	-0.000174381
524	64	f	Vehicle	PBMCs	1,2-13C2 Glucose	3	glutamate	432	0.82767	0.0764972	0.0840813	0.00871072	0.0031625	-6.84317e-05
524	64	f	Vehicle	PBMCs	1,2-13C2 Glucose	3	glutamate	432	0.827535	0.0766771	0.0842975	0.00839484	0.00325022	-0.000102859
524	64	f	Vehicle	PBMCs	13C6 Glucose	1	glutamate	432	0.777257	0.0725608	0.126273	0.0156617	0.008035	0.000398305
524	64	f	Vehicle	PBMCs	13C6 Glucose	1	glutamate	432	0.7773	0.0723081	0.126592	0.0157325	0.00779477	0.000445708
524	64	f	Vehicle	PBMCs	13C6 Glucose	2	glutamate	432	0.809552	0.0707299	0.101311	0.0122401	0.00603677	0.000246901
524	64	f	Vehicle	PBMCs	13C6 Glucose	2	glutamate	432	0.810374	0.0703685	0.100866	0.0122827	0.00597803	0.000254222
524	64	f	Vehicle	PBMCs	13C6 Glucose	3	glutamate	432	0.72234	0.0788157	0.156628	0.0264403	0.0144721	0.0016282
524	64	f	Vehicle	PBMCs	13C6 Glucose	3	glutamate	432	0.721613	0.0791804	0.156747	0.0267068	0.014429	0.00166334
524	64	f	Vehicle	PBMCs	13C5 Glutamine	1	glutamate	432	0.479336	0.0633326	0.0343477	0.126687	0.0153515	0.289134
524	64	f	Vehicle	PBMCs	13C5 Glutamine	1	glutamate	432	0.480715	0.0627317	0.0339953	0.126649	0.0150571	0.288863
524	64	f	Vehicle	PBMCs	13C5 Glutamine	2	glutamate	432	0.504575	0.0611331	0.0315841	0.11447	0.0145605	0.281551
524	64	f	Vehicle	PBMCs	13C5 Glutamine	2	glutamate	432	0.505906	0.0604912	0.0313816	0.114261	0.0145979	0.281305
524	64	f	Vehicle	PBMCs	13C5 Glutamine	3	glutamate	432	0.469352	0.073299	0.0382784	0.128709	0.0141991	0.284319
524	64	f	Vehicle	PBMCs	13C5 Glutamine	3	glutamate	432	0.469697	0.073601	0.0381967	0.128391	0.014115	0.28399
524	64	f	Vehicle	Gran	1,2-13C2 Glucose	1	glutamate	432	0.817056	0.0797352	0.0868906	0.012158	0.00420196	-2.46753e-05
524	64	f	Vehicle	Gran	1,2-13C2 Glucose	1	glutamate	432	0.816063	0.0796617	0.0881319	0.0119154	0.00411822	0.00011678
524	64	f	Vehicle	Gran	1,2-13C2 Glucose	2	glutamate	432	0.876994	0.0680764	0.048028	0.00581597	0.00101323	1.4833e-05
524	64	f	Vehicle	Gran	1,2-13C2 Glucose	2	glutamate	432	0.877552	0.0679097	0.0477445	0.0059393	0.00079256	3.00934e-05
524	64	f	Vehicle	Gran	1,2-13C2 Glucose	3	glutamate	432	0.845289	0.0777505	0.0661896	0.00859198	0.00229201	-0.000107458
524	64	f	Vehicle	Gran	1,2-13C2 Glucose	3	glutamate	432	0.844279	0.0782881	0.0667157	0.00850549	0.00236247	-0.000155539
524	64	f	Vehicle	Gran	13C6 Glucose	1	glutamate	432	0.666913	0.095654	0.169973	0.0412054	0.0237336	0.00303211
524	64	f	Vehicle	Gran	13C6 Glucose	1	glutamate	432	0.666271	0.0950954	0.170404	0.0419947	0.023882	0.00280173
524	64	f	Vehicle	Gran	13C6 Glucose	2	glutamate	432	0.810307	0.0737739	0.0924546	0.0155439	0.00766342	0.000350167
524	64	f	Vehicle	Gran	13C6 Glucose	2	glutamate	432	0.809412	0.074655	0.0929372	0.015344	0.00730796	0.000416984
524	64	f	Vehicle	Gran	13C6 Glucose	3	glutamate	432	0.741402	0.0872746	0.128369	0.0276508	0.0142036	0.00131309
524	64	f	Vehicle	Gran	13C6 Glucose	3	glutamate	432	0.741354	0.0876906	0.128071	0.0276174	0.0141746	0.00127725
524	64	f	Vehicle	Gran	13C5 Glutamine	1	glutamate	432	0.729067	0.066212	0.0174618	0.0577835	0.00623358	0.126735
524	64	f	Vehicle	Gran	13C5 Glutamine	1	glutamate	432	0.727718	0.066761	0.0178511	0.0579585	0.00621193	0.127075
524	64	f	Vehicle	Gran	13C5 Glutamine	2	glutamate	432	0.755873	0.0615059	0.0147994	0.0505362	0.00535894	0.115172
524	64	f	Vehicle	Gran	13C5 Glutamine	2	glutamate	432	0.756082	0.0615303	0.0149158	0.0504078	0.0054805	0.114929
524	64	f	Vehicle	Gran	13C5 Glutamine	3	glutamate	432	0.735084	0.0670971	0.0187056	0.0573487	0.00555864	0.120056
524	64	f	Vehicle	Gran	13C5 Glutamine	3	glutamate	432	0.735055	0.0673469	0.0183716	0.0573733	0.00558218	0.119988
524	64	f	Vehicle	PBMCs	1,2-13C2 Glucose	1	glutamate	330	0.91463	0.0529354	0.0299589	0.00255662	-2.99692e-05
524	64	f	Vehicle	PBMCs	1,2-13C2 Glucose	1	glutamate	330	0.914897	0.0526412	0.0299566	0.00262373	-8.56446e-05
524	64	f	Vehicle	PBMCs	1,2-13C2 Glucose	2	glutamate	330	0.889441	0.0623685	0.0440616	0.00406385	0.000164923
524	64	f	Vehicle	PBMCs	1,2-13C2 Glucose	2	glutamate	330	0.889649	0.0621615	0.0439513	0.00408059	0.000229997
524	64	f	Vehicle	PBMCs	1,2-13C2 Glucose	3	glutamate	330	0.841509	0.0775151	0.0721342	0.00844907	0.000523659
524	64	f	Vehicle	PBMCs	1,2-13C2 Glucose	3	glutamate	330	0.842957	0.0763121	0.0717663	0.00861156	0.000508132
524	64	f	Vehicle	PBMCs	13C6 Glucose	1	glutamate	330	0.790213	0.0778917	0.11313	0.0174943	0.00154168
524	64	f	Vehicle	PBMCs	13C6 Glucose	1	glutamate	330	0.789504	0.0782958	0.113352	0.0176509	0.00148007
524	64	f	Vehicle	PBMCs	13C6 Glucose	2	glutamate	330	0.823372	0.0717399	0.0904305	0.0135476	0.00113744
524	64	f	Vehicle	PBMCs	13C6 Glucose	2	glutamate	330	0.822974	0.0719753	0.0905671	0.0134892	0.00121512
524	64	f	Vehicle	PBMCs	13C6 Glucose	3	glutamate	330	0.73576	0.0900797	0.140457	0.0305158	0.00353604
524	64	f	Vehicle	PBMCs	13C6 Glucose	3	glutamate	330	0.735862	0.089688	0.140683	0.0307412	0.00342284
524	64	f	Vehicle	PBMCs	13C5 Glutamine	1	glutamate	330	0.489344	0.0781778	0.132858	0.0153602	0.288076
524	64	f	Vehicle	PBMCs	13C5 Glutamine	1	glutamate	330	0.489653	0.0786516	0.132516	0.0154494	0.28743
524	64	f	Vehicle	PBMCs	13C5 Glutamine	2	glutamate	330	0.514693	0.0721474	0.121335	0.0146775	0.280939
524	64	f	Vehicle	PBMCs	13C5 Glutamine	2	glutamate	330	0.514762	0.0721587	0.121187	0.0146944	0.281133
524	64	f	Vehicle	PBMCs	13C5 Glutamine	3	glutamate	330	0.482189	0.0908696	0.133955	0.0141022	0.282547
524	64	f	Vehicle	PBMCs	13C5 Glutamine	3	glutamate	330	0.481697	0.0908549	0.13445	0.0142177	0.282406
524	64	f	Vehicle	Gran	1,2-13C2 Glucose	1	glutamate	330	0.829	0.085971	0.0723858	0.0122854	0.000526493
524	64	f	Vehicle	Gran	1,2-13C2 Glucose	1	glutamate	330	0.82857	0.0860504	0.0725891	0.0122423	0.000675183
524	64	f	Vehicle	Gran	1,2-13C2 Glucose	2	glutamate	330	0.889012	0.0651906	0.0408882	0.00459924	0.000208454
524	64	f	Vehicle	Gran	1,2-13C2 Glucose	2	glutamate	330	0.889876	0.0650647	0.0401712	0.00486454	1.80121e-05
524	64	f	Vehicle	Gran	1,2-13C2 Glucose	3	glutamate	330	0.85978	0.0777923	0.054396	0.00797109	0.0001325
524	64	f	Vehicle	Gran	1,2-13C2 Glucose	3	glutamate	330	0.85941	0.0780353	0.0546592	0.0078012	0.000130839
524	64	f	Vehicle	Gran	13C6 Glucose	1	glutamate	330	0.681561	0.116455	0.147588	0.0485525	0.00641745
524	64	f	Vehicle	Gran	13C6 Glucose	1	glutamate	330	0.680683	0.117443	0.147658	0.0482212	0.00655722
524	64	f	Vehicle	Gran	13C6 Glucose	2	glutamate	330	0.822265	0.0783578	0.0807699	0.0171986	0.00155778
524	64	f	Vehicle	Gran	13C6 Glucose	2	glutamate	330	0.822442	0.0784464	0.0805674	0.0173428	0.00142503
524	64	f	Vehicle	Gran	13C6 Glucose	3	glutamate	330	0.75918	0.099027	0.108524	0.0301797	0.00349994
524	64	f	Vehicle	Gran	13C6 Glucose	3	glutamate	330	0.752984	0.10301	0.110703	0.0303242	0.00336676
524	64	f	Vehicle	Gran	13C5 Glutamine	1	glutamate	330	0.739783	0.0699897	0.0588452	0.00658827	0.126541
524	64	f	Vehicle	Gran	13C5 Glutamine	1	glutamate	330	0.740201	0.0697659	0.0587701	0.00645849	0.126412
524	64	f	Vehicle	Gran	13C5 Glutamine	2	glutamate	330	0.766949	0.0623715	0.0517595	0.00586528	0.114649
524	64	f	Vehicle	Gran	13C5 Glutamine	2	glutamate	330	0.768016	0.061952	0.0512858	0.00588859	0.114604
524	64	f	Vehicle	Gran	13C5 Glutamine	3	glutamate	330	0.747555	0.0701748	0.058764	0.0060959	0.119308
524	64	f	Vehicle	Gran	13C5 Glutamine	3	glutamate	330	0.747068	0.0702372	0.0590403	0.00593892	0.119589
524	64	f	Vehicle	PBMCs	1,2-13C2 Glucose	1	aspartate	418	0.931263	0.0480873	0.0194085	0.0015639	-0.000160333
524	64	f	Vehicle	PBMCs	1,2-13C2 Glucose	1	aspartate	418	0.931836	0.0479063	0.0188335	0.00160559	-7.2384e-05
524	64	f	Vehicle	PBMCs	1,2-13C2 Glucose	2	aspartate	418	0.911419	0.0565155	0.0297996	0.00226513	0.000271607
524	64	f	Vehicle	PBMCs	1,2-13C2 Glucose	2	aspartate	418	0.91153	0.0564021	0.0298173	0.00223514	0.000301551
524	64	f	Vehicle	PBMCs	1,2-13C2 Glucose	3	aspartate	418	0.873257	0.0679301	0.0529134	0.00626346	0.000106897
524	64	f	Vehicle	PBMCs	1,2-13C2 Glucose	3	aspartate	418	0.87322	0.0678477	0.0529856	0.00630362	0.00012327
524	64	f	Vehicle	PBMCs	13C6 Glucose	1	aspartate	418	0.852419	0.0647781	0.0734048	0.00942482	0.000729457
524	64	f	Vehicle	PBMCs	13C6 Glucose	1	aspartate	418	0.852758	0.0642628	0.0736091	0.00934997	0.00071321
524	64	f	Vehicle	PBMCs	13C6 Glucose	2	aspartate	418	0.870471	0.0619104	0.0604138	0.00717291	0.000616435
524	64	f	Vehicle	PBMCs	13C6 Glucose	2	aspartate	418	0.870301	0.0618324	0.0606078	0.00724893	0.000579543
524	64	f	Vehicle	PBMCs	13C6 Glucose	3	aspartate	418	0.796113	0.0773671	0.105302	0.0207572	0.00183284
524	64	f	Vehicle	PBMCs	13C6 Glucose	3	aspartate	418	0.795217	0.0777691	0.105968	0.0207988	0.00157658
524	64	f	Vehicle	PBMCs	13C5 Glutamine	1	aspartate	418	0.57587	0.0652256	0.104594	0.0199246	0.265362
524	64	f	Vehicle	PBMCs	13C5 Glutamine	1	aspartate	418	0.576904	0.0643668	0.104252	0.0199815	0.265542
524	64	f	Vehicle	PBMCs	13C5 Glutamine	2	aspartate	418	0.577708	0.0614855	0.0956954	0.0209747	0.276302
524	64	f	Vehicle	PBMCs	13C5 Glutamine	2	aspartate	418	0.577308	0.0614624	0.0960308	0.0210227	0.276382
524	64	f	Vehicle	PBMCs	13C5 Glutamine	3	aspartate	418	0.535489	0.0817782	0.121287	0.0235557	0.269499
524	64	f	Vehicle	PBMCs	13C5 Glutamine	3	aspartate	418	0.534897	0.0825776	0.121465	0.0232934	0.269366
524	64	f	Vehicle	Gran	1,2-13C2 Glucose	1	aspartate	418	0.87859	0.0667652	0.050517	0.00439385	0.000130947
524	64	f	Vehicle	Gran	1,2-13C2 Glucose	1	aspartate	418	0.875999	0.0681514	0.0516242	0.00468576	-0.000192958
524	64	f	Vehicle	Gran	1,2-13C2 Glucose	2	aspartate	418	0.901377	0.0616041	0.0357527	0.00102202	0.000348135
524	64	f	Vehicle	Gran	1,2-13C2 Glucose	2	aspartate	418	0.903788	0.0601133	0.0344335	0.00167473	0.000127238
524	64	f	Vehicle	Gran	1,2-13C2 Glucose	3	aspartate	418	0.887843	0.0663305	0.0429653	0.00322156	-0.000166344
524	64	f	Vehicle	Gran	1,2-13C2 Glucose	3	aspartate	418	0.888474	0.0658613	0.0430231	0.00287126	-6.31589e-05
524	64	f	Vehicle	Gran	13C6 Glucose	1	aspartate	418	0.738508	0.0986508	0.125072	0.037319	0.00247538
524	64	f	Vehicle	Gran	13C6 Glucose	1	aspartate	418	0.737607	0.101109	0.124263	0.0362447	0.00259926
524	64	f	Vehicle	Gran	13C6 Glucose	2	aspartate	418	0.855459	0.0663091	0.0680618	0.0109574	-0.000321816
524	64	f	Vehicle	Gran	13C6 Glucose	2	aspartate	418	0.856343	0.066113	0.0672033	0.0109623	-0.000173783
524	64	f	Vehicle	Gran	13C6 Glucose	3	aspartate	418	0.814427	0.0801447	0.0870599	0.0181681	0.000998508
524	64	f	Vehicle	Gran	13C6 Glucose	3	aspartate	418	0.813535	0.0820061	0.0864567	0.0174089	0.00150344
524	64	f	Vehicle	Gran	13C5 Glutamine	1	aspartate	418	0.784831	0.0647377	0.0542638	0.00528176	0.103877
524	64	f	Vehicle	Gran	13C5 Glutamine	1	aspartate	418	0.783628	0.0663893	0.0538938	0.00485088	0.104446
524	64	f	Vehicle	Gran	13C5 Glutamine	2	aspartate	418	0.796214	0.0600096	0.0465258	0.00457932	0.105731
524	64	f	Vehicle	Gran	13C5 Glutamine	2	aspartate	418	0.797758	0.0576178	0.0465663	0.00515144	0.106125
524	64	f	Vehicle	Gran	13C5 Glutamine	3	aspartate	418	0.786436	0.066475	0.0521191	0.00528333	0.102457
524	64	f	Vehicle	Gran	13C5 Glutamine	3	aspartate	418	0.786286	0.0658002	0.0527854	0.00466986	0.103289
524	64	f	Vehicle	PBMCs	1,2-13C2 Glucose	1	aspartate	390	0.942619	0.0453811	0.010852	0.00117203
524	64	f	Vehicle	PBMCs	1,2-13C2 Glucose	1	aspartate	390	0.941439	0.0460602	0.0109891	0.00128317
524	64	f	Vehicle	PBMCs	1,2-13C2 Glucose	2	aspartate	390	0.922962	0.0569929	0.017953	0.00161414
524	64	f	Vehicle	PBMCs	1,2-13C2 Glucose	2	aspartate	390	0.922415	0.0574953	0.0177085	0.00175284
524	64	f	Vehicle	PBMCs	1,2-13C2 Glucose	3	aspartate	390	0.886196	0.077772	0.0321884	0.00281483
524	64	f	Vehicle	PBMCs	1,2-13C2 Glucose	3	aspartate	390	0.88675	0.0780025	0.0317834	0.00270188
524	64	f	Vehicle	PBMCs	13C6 Glucose	1	aspartate	390	0.867846	0.0842571	0.0436471	0.0041903
524	64	f	Vehicle	PBMCs	13C6 Glucose	1	aspartate	390	0.866565	0.0847698	0.0440031	0.00436413
524	64	f	Vehicle	PBMCs	13C6 Glucose	2	aspartate	390	0.883036	0.0759474	0.0364693	0.0036288
524	64	f	Vehicle	PBMCs	13C6 Glucose	2	aspartate	390	0.883554	0.0757099	0.0364016	0.00353062
524	64	f	Vehicle	PBMCs	13C6 Glucose	3	aspartate	390	0.810844	0.111612	0.0681134	0.00898301
524	64	f	Vehicle	PBMCs	13C6 Glucose	3	aspartate	390	0.811691	0.111027	0.06809	0.00879479
524	64	f	Vehicle	PBMCs	13C5 Glutamine	1	aspartate	390	0.573585	0.0978492	0.0632437	0.272185
524	64	f	Vehicle	PBMCs	13C5 Glutamine	1	aspartate	390	0.573674	0.0978662	0.0630032	0.271892
524	64	f	Vehicle	PBMCs	13C5 Glutamine	2	aspartate	390	0.57511	0.0898827	0.0599659	0.281991
524	64	f	Vehicle	PBMCs	13C5 Glutamine	2	aspartate	390	0.574591	0.0899549	0.0597931	0.282682
524	64	f	Vehicle	PBMCs	13C5 Glutamine	3	aspartate	390	0.537754	0.117652	0.0737167	0.277255
524	64	f	Vehicle	PBMCs	13C5 Glutamine	3	aspartate	390	0.538523	0.117016	0.0738405	0.276808
524	64	f	Vehicle	Gran	1,2-13C2 Glucose	1	aspartate	390	0.889421	0.0797154	0.028798	0.00034233
524	64	f	Vehicle	Gran	1,2-13C2 Glucose	1	aspartate	390	0.887741	0.0787712	0.0309046	0.000257078
524	64	f	Vehicle	Gran	1,2-13C2 Glucose	2	aspartate	390	0.912246	0.0656015	0.0206373	7.23053e-06
524	64	f	Vehicle	Gran	1,2-13C2 Glucose	2	aspartate	390	0.915842	0.0641679	0.0184154	0.000476802
524	64	f	Vehicle	Gran	1,2-13C2 Glucose	3	aspartate	390	0.899589	0.0732145	0.025388	-0.000145928
524	64	f	Vehicle	Gran	1,2-13C2 Glucose	3	aspartate	390	0.900357	0.0727797	0.0235476	0.000483199
524	64	f	Vehicle	Gran	13C6 Glucose	1	aspartate	390	0.755785	0.141225	0.0904253	0.012267
524	64	f	Vehicle	Gran	13C6 Glucose	1	aspartate	390	0.753773	0.142589	0.091288	0.0114763
524	64	f	Vehicle	Gran	13C6 Glucose	2	aspartate	390	0.864517	0.0887187	0.0437184	0.00136099
524	64	f	Vehicle	Gran	13C6 Glucose	2	aspartate	390	0.864923	0.0873212	0.0439599	0.00260015
524	64	f	Vehicle	Gran	13C6 Glucose	3	aspartate	390	0.830434	0.104044	0.056372	0.00644832
524	64	f	Vehicle	Gran	13C6 Glucose	3	aspartate	390	0.832955	0.100847	0.0560915	0.00753743
524	64	f	Vehicle	Gran	13C5 Glutamine	1	aspartate	390	0.78847	0.0782867	0.0302247	0.107158
524	64	f	Vehicle	Gran	13C5 Glutamine	1	aspartate	390	0.786576	0.078738	0.0303287	0.107471
524	64	f	Vehicle	Gran	13C5 Glutamine	2	aspartate	390	0.799362	0.0672559	0.0271406	0.109929
524	64	f	Vehicle	Gran	13C5 Glutamine	2	aspartate	390	0.802088	0.0667352	0.0247757	0.110632
524	64	f	Vehicle	Gran	13C5 Glutamine	3	aspartate	390	0.796815	0.0742493	0.0264406	0.105483
524	64	f	Vehicle	Gran	13C5 Glutamine	3	aspartate	390	0.797906	0.0717699	0.0277572	0.10624
524	64	f	Vehicle	PBMCs	1,2-13C2 Glucose	1	aspartate	302	0.963552	0.0256725	0.00932601
524	64	f	Vehicle	PBMCs	1,2-13C2 Glucose	1	aspartate	302	0.961359	0.027709	0.00971797
524	64	f	Vehicle	PBMCs	1,2-13C2 Glucose	2	aspartate	302	0.952479	0.0304233	0.0155918
524	64	f	Vehicle	PBMCs	1,2-13C2 Glucose	2	aspartate	302	0.95287	0.0298707	0.01536
524	64	f	Vehicle	PBMCs	1,2-13C2 Glucose	3	aspartate	302	0.925632	0.0399444	0.0288998
524	64	f	Vehicle	PBMCs	1,2-13C2 Glucose	3	aspartate	302	0.925108	0.0400177	0.0285514
524	64	f	Vehicle	PBMCs	13C6 Glucose	1	aspartate	302	0.918721	0.0386924	0.0416049
524	64	f	Vehicle	PBMCs	13C6 Glucose	1	aspartate	302	0.919087	0.0383026	0.0417244
524	64	f	Vehicle	PBMCs	13C6 Glucose	2	aspartate	302	0.928586	0.0362252	0.0339087
524	64	f	Vehicle	PBMCs	13C6 Glucose	2	aspartate	302	0.928842	0.0357685	0.0338808
524	64	f	Vehicle	PBMCs	13C6 Glucose	3	aspartate	302	0.877043	0.0531705	0.0648237
524	64	f	Vehicle	PBMCs	13C6 Glucose	3	aspartate	302	0.878128	0.0525042	0.064382
524	64	f	Vehicle	PBMCs	13C5 Glutamine	1	aspartate	302	0.627604	0.0444485	0.326134
524	64	f	Vehicle	PBMCs	13C5 Glutamine	1	aspartate	302	0.625783	0.0454793	0.327236
524	64	f	Vehicle	PBMCs	13C5 Glutamine	2	aspartate	302	0.621099	0.0433518	0.332959
524	64	f	Vehicle	PBMCs	13C5 Glutamine	2	aspartate	302	0.621664	0.0431838	0.332729
524	64	f	Vehicle	PBMCs	13C5 Glutamine	3	aspartate	302	0.598439	0.0573868	0.336819
524	64	f	Vehicle	PBMCs	13C5 Glutamine	3	aspartate	302	0.598192	0.0570539	0.337656
524	64	f	Vehicle	Gran	1,2-13C2 Glucose	1	aspartate	302	0.913238	0.039044	0.0281253
524	64	f	Vehicle	Gran	1,2-13C2 Glucose	1	aspartate	302	0.907493	0.0403617	0.0297298
524	64	f	Vehicle	Gran	1,2-13C2 Glucose	2	aspartate	302	0.923769	0.0351655	0.0198597
524	64	f	Vehicle	Gran	1,2-13C2 Glucose	2	aspartate	302	0.92648	0.0341413	0.0186111
524	64	f	Vehicle	Gran	1,2-13C2 Glucose	3	aspartate	302	0.909395	0.041057	0.0238208
524	64	f	Vehicle	Gran	1,2-13C2 Glucose	3	aspartate	302	0.913299	0.0371983	0.0230818
524	64	f	Vehicle	Gran	13C6 Glucose	1	aspartate	302	0.826651	0.0750761	0.0840941
524	64	f	Vehicle	Gran	13C6 Glucose	1	aspartate	302	0.827104	0.0750967	0.0835377
524	64	f	Vehicle	Gran	13C6 Glucose	2	aspartate	302	0.897135	0.0403033	0.0402385
524	64	f	Vehicle	Gran	13C6 Glucose	2	aspartate	302	0.895154	0.044217	0.0399067
524	64	f	Vehicle	Gran	13C6 Glucose	3	aspartate	302	0.861453	0.0580835	0.0555611
524	64	f	Vehicle	Gran	13C6 Glucose	3	aspartate	302	0.862503	0.0575445	0.0563133
524	64	f	Vehicle	Gran	13C5 Glutamine	1	aspartate	302	0.804418	0.0402141	0.133999
524	64	f	Vehicle	Gran	13C5 Glutamine	1	aspartate	302	0.802834	0.0403414	0.133103
524	64	f	Vehicle	Gran	13C5 Glutamine	2	aspartate	302	0.803878	0.0376177	0.133492
524	64	f	Vehicle	Gran	13C5 Glutamine	2	aspartate	302	0.804265	0.0378735	0.132914
524	64	f	Vehicle	Gran	13C5 Glutamine	3	aspartate	302	0.797129	0.0432491	0.135216
524	64	f	Vehicle	Gran	13C5 Glutamine	3	aspartate	302	0.79882	0.0431328	0.132645
524	64	f	Vehicle	PBMCs	1,2-13C2 Glucose	1	lactate	261	0.907284	0.0345738	0.0616973	0.000266893
524	64	f	Vehicle	PBMCs	1,2-13C2 Glucose	1	lactate	261	0.906904	0.0341099	0.0625983	0.000339758
524	64	f	Vehicle	PBMCs	1,2-13C2 Glucose	2	lactate	261	0.898767	0.0379187	0.0661674	0.00137066
524	64	f	Vehicle	PBMCs	1,2-13C2 Glucose	2	lactate	261	0.898873	0.0376896	0.0664545	0.0012232
524	64	f	Vehicle	PBMCs	1,2-13C2 Glucose	3	lactate	261	0.86226	0.0382269	0.104552	0.00155055
524	64	f	Vehicle	PBMCs	1,2-13C2 Glucose	3	lactate	261	0.863351	0.038148	0.103364	0.00168364
524	64	f	Vehicle	PBMCs	13C6 Glucose	1	lactate	261	0.904065	0.0332924	0.00531447	0.0707801
524	64	f	Vehicle	PBMCs	13C6 Glucose	1	lactate	261	0.902486	0.0338399	0.00558737	0.0717757
524	64	f	Vehicle	PBMCs	13C6 Glucose	2	lactate	261	0.864804	0.038799	0.0112335	0.105523
524	64	f	Vehicle	PBMCs	13C6 Glucose	2	lactate	261	0.865071	0.0388624	0.0110732	0.105316
524	64	f	Vehicle	PBMCs	13C6 Glucose	3	lactate	261	0.807041	0.0408164	0.0162852	0.168314
524	64	f	Vehicle	PBMCs	13C6 Glucose	3	lactate	261	0.806565	0.0404376	0.0166749	0.16909
524	64	f	Vehicle	PBMCs	13C5 Glutamine	1	lactate	261	0.96441	0.0325276	0.00109123	0.00250536
524	64	f	Vehicle	PBMCs	13C5 Glutamine	1	lactate	261	0.964132	0.0327485	0.00122555	0.00244905
524	64	f	Vehicle	PBMCs	13C5 Glutamine	2	lactate	261	0.965042	0.0320535	0.00105402	0.00206087
524	64	f	Vehicle	PBMCs	13C5 Glutamine	2	lactate	261	0.96488	0.0322957	0.00121178	0.00200204
524	64	f	Vehicle	PBMCs	13C5 Glutamine	3	lactate	261	0.961603	0.0334618	0.00158567	0.00415714
524	64	f	Vehicle	PBMCs	13C5 Glutamine	3	lactate	261	0.961881	0.033233	0.00152591	0.00419715
524	64	f	Vehicle	Gran	1,2-13C2 Glucose	1	lactate	261	0.855638	0.0388514	0.109589	0.00305068
524	64	f	Vehicle	Gran	1,2-13C2 Glucose	1	lactate	261	0.854837	0.0392461	0.11014	0.00295811
524	64	f	Vehicle	Gran	1,2-13C2 Glucose	2	lactate	261	0.870847	0.0388678	0.0928722	0.0037983
524	64	f	Vehicle	Gran	1,2-13C2 Glucose	2	lactate	261	0.872223	0.0387431	0.0916021	0.00373118
524	64	f	Vehicle	Gran	1,2-13C2 Glucose	3	lactate	261	0.879957	0.0375729	0.0856244	0.00267768
524	64	f	Vehicle	Gran	1,2-13C2 Glucose	3	lactate	261	0.879805	0.0378906	0.0852799	0.002611
524	64	f	Vehicle	Gran	13C6 Glucose	1	lactate	261	0.792656	0.04796	0.024548	0.167755
524	64	f	Vehicle	Gran	13C6 Glucose	1	lactate	261	0.793039	0.0480599	0.0242907	0.167341
524	64	f	Vehicle	Gran	13C6 Glucose	2	lactate	261	0.775309	0.0529519	0.0289673	0.177995
524	64	f	Vehicle	Gran	13C6 Glucose	2	lactate	261	0.774956	0.0529653	0.0291277	0.178107
524	64	f	Vehicle	Gran	13C6 Glucose	3	lactate	261	0.736257	0.0546382	0.0328793	0.219323
524	64	f	Vehicle	Gran	13C6 Glucose	3	lactate	261	0.73844	0.0545162	0.0326752	0.216992
524	64	f	Vehicle	Gran	13C5 Glutamine	1	lactate	261	0.967706	0.0310015	0.000863543	0.000182137
524	64	f	Vehicle	Gran	13C5 Glutamine	1	lactate	261	0.967911	0.0308013	0.000933466	0.000124224
524	64	f	Vehicle	Gran	13C5 Glutamine	2	lactate	261	0.96388	0.0329193	0.00167015	0.00164936
524	64	f	Vehicle	Gran	13C5 Glutamine	2	lactate	261	0.963795	0.0330736	0.00175352	0.00153336
524	64	f	Vehicle	Gran	13C5 Glutamine	3	lactate	261	0.965414	0.0327717	0.000903744	0.000957405
524	64	f	Vehicle	Gran	13C5 Glutamine	3	lactate	261	0.96513	0.0329125	0.000994257	0.000955704
524	64	f	Vehicle	PBMCs	1,2-13C2 Glucose	1	lactate	233	0.914023	0.0230141	0.0633713
524	64	f	Vehicle	PBMCs	1,2-13C2 Glucose	1	lactate	233	0.915219	0.0226611	0.0623248
524	64	f	Vehicle	PBMCs	1,2-13C2 Glucose	2	lactate	233	0.907126	0.0248982	0.0666516
524	64	f	Vehicle	PBMCs	1,2-13C2 Glucose	2	lactate	233	0.906843	0.0247796	0.0671704
524	64	f	Vehicle	PBMCs	1,2-13C2 Glucose	3	lactate	233	0.878084	0.0250909	0.100605
524	64	f	Vehicle	PBMCs	1,2-13C2 Glucose	3	lactate	233	0.880297	0.0250627	0.0985023
524	64	f	Vehicle	PBMCs	13C6 Glucose	1	lactate	233	0.903332	0.0226641	0.076051
524	64	f	Vehicle	PBMCs	13C6 Glucose	1	lactate	233	0.903525	0.022359	0.0761597
524	64	f	Vehicle	PBMCs	13C6 Glucose	2	lactate	233	0.863909	0.0234108	0.115134
524	64	f	Vehicle	PBMCs	13C6 Glucose	2	lactate	233	0.864373	0.0234349	0.114661
524	64	f	Vehicle	PBMCs	13C6 Glucose	3	lactate	233	0.803519	0.0231293	0.181589
524	64	f	Vehicle	PBMCs	13C6 Glucose	3	lactate	233	0.803048	0.023137	0.182061
524	64	f	Vehicle	PBMCs	13C5 Glutamine	1	lactate	233	0.968998	0.0230915	0.00296785
524	64	f	Vehicle	PBMCs	13C5 Glutamine	1	lactate	233	0.969312	0.0228304	0.00313421
524	64	f	Vehicle	PBMCs	13C5 Glutamine	2	lactate	233	0.974327	0.0221201	0.00220908
524	64	f	Vehicle	PBMCs	13C5 Glutamine	2	lactate	233	0.974266	0.0221288	0.00231413
524	64	f	Vehicle	PBMCs	13C5 Glutamine	3	lactate	233	0.970047	0.0238897	0.00453991
524	64	f	Vehicle	PBMCs	13C5 Glutamine	3	lactate	233	0.970249	0.0238533	0.00443
524	64	f	Vehicle	Gran	1,2-13C2 Glucose	1	lactate	233	0.863716	0.0246806	0.11102
524	64	f	Vehicle	Gran	1,2-13C2 Glucose	1	lactate	233	0.862788	0.0250648	0.111802
524	64	f	Vehicle	Gran	1,2-13C2 Glucose	2	lactate	233	0.885802	0.0240179	0.0926114
524	64	f	Vehicle	Gran	1,2-13C2 Glucose	2	lactate	233	0.888997	0.0239851	0.0895807
524	64	f	Vehicle	Gran	1,2-13C2 Glucose	3	lactate	233	0.891268	0.0245656	0.0872697
524	64	f	Vehicle	Gran	1,2-13C2 Glucose	3	lactate	233	0.891939	0.0243283	0.08664
524	64	f	Vehicle	Gran	13C6 Glucose	1	lactate	233	0.789351	0.0243438	0.183842
524	64	f	Vehicle	Gran	13C6 Glucose	1	lactate	233	0.791118	0.0242059	0.182438
524	64	f	Vehicle	Gran	13C6 Glucose	2	lactate	233	0.781797	0.0251858	0.199996
524	64	f	Vehicle	Gran	13C6 Glucose	2	lactate	233	0.781201	0.0248863	0.201009
524	64	f	Vehicle	Gran	13C6 Glucose	3	lactate	233	0.752761	0.0248671	0.232575
524	64	f	Vehicle	Gran	13C6 Glucose	3	lactate	233	0.757052	0.024494	0.228546
524	64	f	Vehicle	Gran	13C5 Glutamine	1	lactate	233	0.971579	0.0220105	-2.51833e-05
524	64	f	Vehicle	Gran	13C5 Glutamine	1	lactate	233	0.971822	0.0218249	4.34614e-05
524	64	f	Vehicle	Gran	13C5 Glutamine	2	lactate	233	0.97051	0.0232364	0.0027296
524	64	f	Vehicle	Gran	13C5 Glutamine	2	lactate	233	0.970884	0.0231702	0.00273163
524	64	f	Vehicle	Gran	13C5 Glutamine	3	lactate	233	0.973539	0.0223576	0.00187151
524	64	f	Vehicle	Gran	13C5 Glutamine	3	lactate	233	0.973497	0.0224936	0.00198609
525	63	mc	Vehicle	PBMCs	1,2-13C2 Glucose	1	glutamate	432	0.852238	0.0726969	0.0668743	0.00601078	0.0023646	-0.00012702
525	63	mc	Vehicle	PBMCs	1,2-13C2 Glucose	1	glutamate	432	0.84998	0.0755088	0.0663394	0.0059723	0.00238846	-0.000127592
525	63	mc	Vehicle	PBMCs	1,2-13C2 Glucose	2	glutamate	432	0.866397	0.0668299	0.0594099	0.00534919	0.00213521	-5.35146e-05
525	63	mc	Vehicle	PBMCs	1,2-13C2 Glucose	2	glutamate	432	0.864773	0.0682178	0.059603	0.00534843	0.00221475	-8.58995e-05
525	63	mc	Vehicle	PBMCs	1,2-13C2 Glucose	3	glutamate	432	0.90564	0.0631836	0.028309	0.00202535	0.000933578	-4.35596e-05
525	63	mc	Vehicle	PBMCs	1,2-13C2 Glucose	3	glutamate	432	0.904458	0.0642012	0.0285212	0.0019726	0.000946348	-5.49885e-05
525	63	mc	Vehicle	PBMCs	13C6 Glucose	1	glutamate	432	0.755288	0.076982	0.137441	0.0193035	0.0106121	0.000625656
525	63	mc	Vehicle	PBMCs	13C6 Glucose	1	glutamate	432	0.755139	0.0769986	0.1374	0.0195873	0.010478	0.000628215
525	63	mc	Vehicle	PBMCs	13C6 Glucose	2	glutamate	432	0.786178	0.0723838	0.116362	0.015826	0.00857243	0.000906824
525	63	mc	Vehicle	PBMCs	13C6 Glucose	2	glutamate	432	0.786222	0.0720788	0.116138	0.0164431	0.00852154	0.000798138
525	63	mc	Vehicle	PBMCs	13C6 Glucose	3	glutamate	432	0.868045	0.0704551	0.0520241	0.00630948	0.00299136	0.000277796
525	63	mc	Vehicle	PBMCs	13C6 Glucose	3	glutamate	432	0.867419	0.0707236	0.0524442	0.00630704	0.00291707	0.00029174
525	63	mc	Vehicle	PBMCs	13C5 Glutamine	1	glutamate	432	0.517526	0.063212	0.0333277	0.116603	0.0140772	0.262679
525	63	mc	Vehicle	PBMCs	13C5 Glutamine	1	glutamate	432	0.516349	0.0641307	0.0333246	0.116252	0.0141978	0.263403
525	63	mc	Vehicle	PBMCs	13C5 Glutamine	2	glutamate	432	0.599982	0.0648605	0.0273474	0.0992624	0.0106453	0.204009
525	63	mc	Vehicle	PBMCs	13C5 Glutamine	2	glutamate	432	0.598627	0.0654973	0.027564	0.0992306	0.0110196	0.203997
525	63	mc	Vehicle	PBMCs	13C5 Glutamine	3	glutamate	432	0.615601	0.0756206	0.0284226	0.0940274	0.00918438	0.182565
525	63	mc	Vehicle	PBMCs	13C5 Glutamine	3	glutamate	432	0.614582	0.0762782	0.0285739	0.0940925	0.00908848	0.182842
525	63	mc	Vehicle	Gran	1,2-13C2 Glucose	1	glutamate	432	0.786708	0.102184	0.0933967	0.0130516	0.0043715	0.00030918
525	63	mc	Vehicle	Gran	1,2-13C2 Glucose	1	glutamate	432	0.785643	0.101378	0.0950262	0.0131688	0.00443113	0.000388098
525	63	mc	Vehicle	Gran	1,2-13C2 Glucose	2	glutamate	432	0.866538	0.0706224	0.0562585	0.00497595	0.00156091	5.80431e-05
525	63	mc	Vehicle	Gran	1,2-13C2 Glucose	2	glutamate	432	0.86626	0.0712254	0.0560066	0.00484881	0.00161735	6.5167e-05
525	63	mc	Vehicle	Gran	1,2-13C2 Glucose	3	glutamate	432	0.907005	0.0615398	0.0289837	0.00195033	0.000467207	5.30871e-05
525	63	mc	Vehicle	Gran	1,2-13C2 Glucose	3	glutamate	432	0.906399	0.0619053	0.0291937	0.00196674	0.00051448	1.62699e-05
525	63	mc	Vehicle	Gran	13C6 Glucose	1	glutamate	432	0.643581	0.118082	0.169328	0.0442546	0.0214874	0.00346765
525	63	mc	Vehicle	Gran	13C6 Glucose	1	glutamate	432	0.643149	0.118526	0.169442	0.0441672	0.02151	0.0034018
525	63	mc	Vehicle	Gran	13C6 Glucose	2	glutamate	432	0.789464	0.079951	0.107834	0.0149024	0.00721711	0.000693359
525	63	mc	Vehicle	Gran	13C6 Glucose	2	glutamate	432	0.789628	0.0797125	0.10824	0.014681	0.00704196	0.000741476
525	63	mc	Vehicle	Gran	13C6 Glucose	3	glutamate	432	0.875286	0.0682516	0.0489176	0.00533385	0.00205777	0.000158629
525	63	mc	Vehicle	Gran	13C6 Glucose	3	glutamate	432	0.874571	0.0687737	0.0491031	0.00528707	0.00212194	0.000155751
525	63	mc	Vehicle	Gran	13C5 Glutamine	1	glutamate	432	0.786321	0.0741274	0.0186195	0.0431285	0.00454928	0.075289
525	63	mc	Vehicle	Gran	13C5 Glutamine	1	glutamate	432	0.786684	0.0743209	0.0180666	0.0429159	0.00478096	0.0751591
525	63	mc	Vehicle	Gran	13C5 Glutamine	2	glutamate	432	0.815108	0.0643067	0.0137101	0.0380957	0.00407092	0.0664769
525	63	mc	Vehicle	Gran	13C5 Glutamine	2	glutamate	432	0.815613	0.0639462	0.0137262	0.0381146	0.00395519	0.066393
525	63	mc	Vehicle	Gran	13C5 Glutamine	3	glutamate	432	0.640629	0.0805165	0.030375	0.0892951	0.00932975	0.154056
525	63	mc	Vehicle	Gran	13C5 Glutamine	3	glutamate	432	0.641096	0.0805706	0.0303046	0.0887511	0.00957592	0.153895
525	63	mc	Vehicle	PBMCs	1,2-13C2 Glucose	1	glutamate	330	0.865175	0.0710505	0.0575941	0.00593665	0.000455404
525	63	mc	Vehicle	PBMCs	1,2-13C2 Glucose	1	glutamate	330	0.8646	0.07122	0.0580186	0.0059384	0.000418857
525	63	mc	Vehicle	PBMCs	1,2-13C2 Glucose	2	glutamate	330	0.877593	0.0650034	0.0517749	0.00535941	0.000452563
525	63	mc	Vehicle	PBMCs	1,2-13C2 Glucose	2	glutamate	330	0.877936	0.0648604	0.0517454	0.00514556	0.000472071
525	63	mc	Vehicle	PBMCs	1,2-13C2 Glucose	3	glutamate	330	0.92089	0.054351	0.0226635	0.00189235	0.000288754
525	63	mc	Vehicle	PBMCs	1,2-13C2 Glucose	3	glutamate	330	0.92106	0.0541184	0.0227253	0.00186116	0.000340883
525	63	mc	Vehicle	PBMCs	13C6 Glucose	1	glutamate	330	0.76579	0.0856188	0.123828	0.0230499	0.00223257
525	63	mc	Vehicle	PBMCs	13C6 Glucose	1	glutamate	330	0.766275	0.0854632	0.124007	0.0226925	0.00204965
525	63	mc	Vehicle	PBMCs	13C6 Glucose	2	glutamate	330	0.799015	0.0763799	0.104615	0.0183391	0.00194082
525	63	mc	Vehicle	PBMCs	13C6 Glucose	2	glutamate	330	0.798822	0.076214	0.104786	0.0185548	0.00193917
525	63	mc	Vehicle	PBMCs	13C6 Glucose	3	glutamate	330	0.884743	0.0657229	0.0426705	0.00625068	0.000746388
525	63	mc	Vehicle	PBMCs	13C6 Glucose	3	glutamate	330	0.88403	0.0661688	0.0428982	0.00627319	0.000763206
525	63	mc	Vehicle	PBMCs	13C5 Glutamine	1	glutamate	330	0.526295	0.0779061	0.121894	0.0144537	0.263172
525	63	mc	Vehicle	PBMCs	13C5 Glutamine	1	glutamate	330	0.526239	0.077829	0.122007	0.0142735	0.263441
525	63	mc	Vehicle	PBMCs	13C5 Glutamine	2	glutamate	330	0.610972	0.0745566	0.102418	0.0106473	0.204416
525	63	mc	Vehicle	PBMCs	13C5 Glutamine	2	glutamate	330	0.610667	0.0747513	0.102422	0.0106641	0.204387
525	63	mc	Vehicle	PBMCs	13C5 Glutamine	3	glutamate	330	0.630469	0.0852322	0.0956447	0.00844196	0.183047
525	63	mc	Vehicle	PBMCs	13C5 Glutamine	3	glutamate	330	0.630225	0.0851035	0.0954556	0.00858739	0.183387
525	63	mc	Vehicle	Gran	1,2-13C2 Glucose	1	glutamate	330	0.805558	0.105117	0.0743658	0.0146444	0.000253484
525	63	mc	Vehicle	Gran	1,2-13C2 Glucose	1	glutamate	330	0.804324	0.10609	0.0747896	0.0145794	0.000161461
525	63	mc	Vehicle	Gran	1,2-13C2 Glucose	2	glutamate	330	0.877942	0.0697151	0.0467391	0.00593703	-0.000265478
525	63	mc	Vehicle	Gran	1,2-13C2 Glucose	2	glutamate	330	0.878991	0.0688395	0.04658	0.005957	-0.000348831
525	63	mc	Vehicle	Gran	1,2-13C2 Glucose	3	glutamate	330	0.916607	0.0568943	0.0241212	0.00267355	-0.000304569
525	63	mc	Vehicle	Gran	1,2-13C2 Glucose	3	glutamate	330	0.916277	0.0572968	0.0242603	0.0025097	-0.000370621
525	63	mc	Vehicle	Gran	13C6 Glucose	1	glutamate	330	0.665485	0.138964	0.141709	0.0479576	0.0063231
525	63	mc	Vehicle	Gran	13C6 Glucose	1	glutamate	330	0.664962	0.139603	0.142114	0.0479139	0.00597324
525	63	mc	Vehicle	Gran	13C6 Glucose	2	glutamate	330	0.802898	0.0857446	0.0929036	0.0176649	0.00105603
525	63	mc	Vehicle	Gran	13C6 Glucose	2	glutamate	330	0.804568	0.0839868	0.0930172	0.0176986	0.00100994
525	63	mc	Vehicle	Gran	13C6 Glucose	3	glutamate	330	0.886641	0.0656674	0.041651	0.00624814	-0.000156471
525	63	mc	Vehicle	Gran	13C6 Glucose	3	glutamate	330	0.886565	0.0661215	0.0411323	0.00625429	-2.26456e-05
525	63	mc	Vehicle	Gran	13C5 Glutamine	1	glutamate	330	0.800709	0.0733966	0.0454167	0.00524111	0.0767478
525	63	mc	Vehicle	Gran	13C5 Glutamine	1	glutamate	330	0.801938	0.0728244	0.0448192	0.00518514	0.0766255
525	63	mc	Vehicle	Gran	13C5 Glutamine	2	glutamate	330	0.825523	0.0638525	0.0398898	0.0042262	0.0677735
525	63	mc	Vehicle	Gran	13C5 Glutamine	2	glutamate	330	0.825663	0.06367	0.0400192	0.00425168	0.0677025
525	63	mc	Vehicle	Gran	13C5 Glutamine	3	glutamate	330	0.658302	0.0898296	0.091579	0.00933039	0.153745
525	63	mc	Vehicle	Gran	13C5 Glutamine	3	glutamate	330	0.658309	0.0899441	0.0915671	0.00898693	0.153896
525	63	mc	Vehicle	PBMCs	1,2-13C2 Glucose	1	aspartate	418	0.893588	0.0623919	0.0407325	0.00331074	0.000403628
525	63	mc	Vehicle	PBMCs	1,2-13C2 Glucose	1	aspartate	418	0.892952	0.0625711	0.0413526	0.00307053	0.000438467
525	63	mc	Vehicle	PBMCs	1,2-13C2 Glucose	2	aspartate	418	0.903472	0.0571315	0.0362281	0.00328071	0.000258894
525	63	mc	Vehicle	PBMCs	1,2-13C2 Glucose	2	aspartate	418	0.90382	0.0569125	0.0362316	0.00306195	0.000323583
525	63	mc	Vehicle	PBMCs	1,2-13C2 Glucose	3	aspartate	418	0.924744	0.0548142	0.018514	0.0021247	-3.33407e-05
525	63	mc	Vehicle	PBMCs	1,2-13C2 Glucose	3	aspartate	418	0.926569	0.0529288	0.01852	0.00206618	5.61481e-05
525	63	mc	Vehicle	PBMCs	13C6 Glucose	1	aspartate	418	0.834379	0.0692338	0.0846776	0.0117309	0.000983598
525	63	mc	Vehicle	PBMCs	13C6 Glucose	1	aspartate	418	0.833912	0.0700113	0.0839434	0.0121174	0.000971062
525	63	mc	Vehicle	PBMCs	13C6 Glucose	2	aspartate	418	0.854362	0.0634083	0.0708286	0.0112828	0.00101583
525	63	mc	Vehicle	PBMCs	13C6 Glucose	2	aspartate	418	0.853106	0.0636772	0.0722855	0.0107949	0.000976953
525	63	mc	Vehicle	PBMCs	13C6 Glucose	3	aspartate	418	0.895422	0.0616961	0.0373069	0.00543443	0.000610895
525	63	mc	Vehicle	PBMCs	13C6 Glucose	3	aspartate	418	0.89506	0.0619877	0.0372347	0.00560443	0.000557349
525	63	mc	Vehicle	PBMCs	13C5 Glutamine	1	aspartate	418	0.60427	0.0663419	0.0989961	0.019581	0.239368
525	63	mc	Vehicle	PBMCs	13C5 Glutamine	1	aspartate	418	0.60318	0.0666387	0.0995866	0.0195463	0.23958
525	63	mc	Vehicle	PBMCs	13C5 Glutamine	2	aspartate	418	0.601473	0.0686934	0.0973177	0.018558	0.24267
525	63	mc	Vehicle	PBMCs	13C5 Glutamine	2	aspartate	418	0.601321	0.0689141	0.0975089	0.0183187	0.242749
525	63	mc	Vehicle	PBMCs	13C5 Glutamine	3	aspartate	418	0.651191	0.0756745	0.0907698	0.0135537	0.19165
525	63	mc	Vehicle	PBMCs	13C5 Glutamine	3	aspartate	418	0.649831	0.0767001	0.0911762	0.0132683	0.19182
525	63	mc	Vehicle	Gran	1,2-13C2 Glucose	1	aspartate	418	0.817319	0.10319	0.0689838	0.010613	0.000589759
525	63	mc	Vehicle	Gran	1,2-13C2 Glucose	1	aspartate	418	0.816975	0.10363	0.0684424	0.010883	0.00072132
525	63	mc	Vehicle	Gran	1,2-13C2 Glucose	2	aspartate	418	0.907144	0.0564008	0.0330618	0.00346977	0.000169098
525	63	mc	Vehicle	Gran	1,2-13C2 Glucose	2	aspartate	418	0.906203	0.0563664	0.0343484	0.00314991	0.00022846
525	63	mc	Vehicle	Gran	1,2-13C2 Glucose	3	aspartate	418	0.926853	0.0532072	0.0187546	0.00129836	2.22477e-06
525	63	mc	Vehicle	Gran	1,2-13C2 Glucose	3	aspartate	418	0.927132	0.0533451	0.0180929	0.0013372	0.000137339
525	63	mc	Vehicle	Gran	13C6 Glucose	1	aspartate	418	0.685934	0.134977	0.133894	0.0422075	0.00522132
525	63	mc	Vehicle	Gran	13C6 Glucose	1	aspartate	418	0.686101	0.134432	0.133966	0.0425622	0.00515242
525	63	mc	Vehicle	Gran	13C6 Glucose	2	aspartate	418	0.857919	0.0698982	0.0617333	0.010423	0.000638009
525	63	mc	Vehicle	Gran	13C6 Glucose	2	aspartate	418	0.858968	0.0686846	0.0624437	0.00991742	0.000615392
525	63	mc	Vehicle	Gran	13C6 Glucose	3	aspartate	418	0.902796	0.0595608	0.0334332	0.00417541	0.000369792
525	63	mc	Vehicle	Gran	13C6 Glucose	3	aspartate	418	0.902999	0.0589085	0.034003	0.00406714	0.000244549
525	63	mc	Vehicle	Gran	13C5 Glutamine	1	aspartate	418	0.821408	0.071637	0.0440672	0.00486515	0.0655287
525	63	mc	Vehicle	Gran	13C5 Glutamine	1	aspartate	418	0.820187	0.0724386	0.0443715	0.00487144	0.0656792
525	63	mc	Vehicle	Gran	13C5 Glutamine	2	aspartate	418	0.856765	0.05558	0.0345857	0.00473651	0.0547293
525	63	mc	Vehicle	Gran	13C5 Glutamine	2	aspartate	418	0.854272	0.0584409	0.0348021	0.00420174	0.0546811
525	63	mc	Vehicle	Gran	13C5 Glutamine	3	aspartate	418	0.695579	0.0806258	0.0835755	0.0109993	0.146131
525	63	mc	Vehicle	Gran	13C5 Glutamine	3	aspartate	418	0.695582	0.0805507	0.0836058	0.0109863	0.146288
525	63	mc	Vehicle	PBMCs	1,2-13C2 Glucose	1	aspartate	390	0.907825	0.0674366	0.0231031	0.00187852
525	63	mc	Vehicle	PBMCs	1,2-13C2 Glucose	1	aspartate	390	0.90804	0.0672732	0.023134	0.00183132
525	63	mc	Vehicle	PBMCs	1,2-13C2 Glucose	2	aspartate	390	0.917578	0.0606289	0.0201161	0.00220486
525	63	mc	Vehicle	PBMCs	1,2-13C2 Glucose	2	aspartate	390	0.916703	0.0610042	0.0206919	0.00210843
525	63	mc	Vehicle	PBMCs	1,2-13C2 Glucose	3	aspartate	390	0.939285	0.0483822	0.011458	0.0014531
525	63	mc	Vehicle	PBMCs	1,2-13C2 Glucose	3	aspartate	390	0.940275	0.0480488	0.0109292	0.00130444
525	63	mc	Vehicle	PBMCs	13C6 Glucose	1	aspartate	390	0.850773	0.0946725	0.050085	0.00519653
525	63	mc	Vehicle	PBMCs	13C6 Glucose	1	aspartate	390	0.851731	0.0931989	0.05032	0.00552065
525	63	mc	Vehicle	PBMCs	13C6 Glucose	2	aspartate	390	0.869424	0.0830824	0.0431286	0.00508841
525	63	mc	Vehicle	PBMCs	13C6 Glucose	2	aspartate	390	0.870012	0.0828892	0.0427369	0.00508652
525	63	mc	Vehicle	PBMCs	13C6 Glucose	3	aspartate	390	0.911763	0.063768	0.0218669	0.00302812
525	63	mc	Vehicle	PBMCs	13C6 Glucose	3	aspartate	390	0.910334	0.0648682	0.0222721	0.00300493
525	63	mc	Vehicle	PBMCs	13C5 Glutamine	1	aspartate	390	0.603277	0.0965276	0.0599272	0.246834
525	63	mc	Vehicle	PBMCs	13C5 Glutamine	1	aspartate	390	0.604766	0.0954204	0.0598313	0.24645
525	63	mc	Vehicle	PBMCs	13C5 Glutamine	2	aspartate	390	0.602045	0.0949037	0.0587933	0.250566
525	63	mc	Vehicle	PBMCs	13C5 Glutamine	2	aspartate	390	0.602323	0.0950195	0.0583155	0.250965
525	63	mc	Vehicle	PBMCs	13C5 Glutamine	3	aspartate	390	0.654376	0.0999954	0.0528161	0.197838
525	63	mc	Vehicle	PBMCs	13C5 Glutamine	3	aspartate	390	0.656064	0.0992804	0.0526414	0.19688
525	63	mc	Vehicle	Gran	1,2-13C2 Glucose	1	aspartate	390	0.842985	0.112562	0.0445564	8.22264e-06
525	63	mc	Vehicle	Gran	1,2-13C2 Glucose	1	aspartate	390	0.839723	0.113655	0.0455507	0.000475251
525	63	mc	Vehicle	Gran	1,2-13C2 Glucose	2	aspartate	390	0.917789	0.0646905	0.0145228	6.41305e-05
525	63	mc	Vehicle	Gran	1,2-13C2 Glucose	2	aspartate	390	0.917131	0.0652462	0.0148981	-0.000365925
525	63	mc	Vehicle	Gran	1,2-13C2 Glucose	3	aspartate	390	0.93951	0.0499657	0.0115966	-0.00165487
525	63	mc	Vehicle	Gran	1,2-13C2 Glucose	3	aspartate	390	0.939445	0.0496582	0.0120875	-0.0018835
525	63	mc	Vehicle	Gran	13C6 Glucose	1	aspartate	390	0.716427	0.168694	0.101583	0.0141272
525	63	mc	Vehicle	Gran	13C6 Glucose	1	aspartate	390	0.71525	0.168449	0.10163	0.0148492
525	63	mc	Vehicle	Gran	13C6 Glucose	2	aspartate	390	0.876707	0.0833194	0.0337346	0.00219746
525	63	mc	Vehicle	Gran	13C6 Glucose	2	aspartate	390	0.877276	0.0816621	0.0340034	0.00265309
525	63	mc	Vehicle	Gran	13C6 Glucose	3	aspartate	390	0.916006	0.062234	0.0217305	-0.000624451
525	63	mc	Vehicle	Gran	13C6 Glucose	3	aspartate	390	0.916013	0.062822	0.0216666	-0.000920557
525	63	mc	Vehicle	Gran	13C5 Glutamine	1	aspartate	390	0.832334	0.07615	0.0266598	0.0686964
525	63	mc	Vehicle	Gran	13C5 Glutamine	1	aspartate	390	0.830408	0.0766583	0.0265674	0.0690622
525	63	mc	Vehicle	Gran	13C5 Glutamine	2	aspartate	390	0.865736	0.063104	0.0177114	0.0553519
525	63	mc	Vehicle	Gran	13C5 Glutamine	2	aspartate	390	0.865119	0.0652018	0.0166483	0.0546256
525	63	mc	Vehicle	Gran	13C5 Glutamine	3	aspartate	390	0.707991	0.102483	0.0449029	0.151537
525	63	mc	Vehicle	Gran	13C5 Glutamine	3	aspartate	390	0.70548	0.103729	0.045357	0.15234
525	63	mc	Vehicle	PBMCs	1,2-13C2 Glucose	1	aspartate	302	0.943496	0.0344648	0.0214831
525	63	mc	Vehicle	PBMCs	1,2-13C2 Glucose	1	aspartate	302	0.943042	0.0348709	0.0217478
525	63	mc	Vehicle	PBMCs	1,2-13C2 Glucose	2	aspartate	302	0.948738	0.0323634	0.0188352
525	63	mc	Vehicle	PBMCs	1,2-13C2 Glucose	2	aspartate	302	0.949326	0.0311502	0.019273
525	63	mc	Vehicle	PBMCs	1,2-13C2 Glucose	3	aspartate	302	0.96087	0.0286277	0.00972447
525	63	mc	Vehicle	PBMCs	1,2-13C2 Glucose	3	aspartate	302	0.95958	0.0300889	0.0101475
525	63	mc	Vehicle	PBMCs	13C6 Glucose	1	aspartate	302	0.908841	0.0426256	0.0491001
525	63	mc	Vehicle	PBMCs	13C6 Glucose	1	aspartate	302	0.909033	0.042611	0.0488493
525	63	mc	Vehicle	PBMCs	13C6 Glucose	2	aspartate	302	0.918229	0.0398298	0.0419455
525	63	mc	Vehicle	PBMCs	13C6 Glucose	2	aspartate	302	0.917703	0.0398302	0.0420733
525	63	mc	Vehicle	PBMCs	13C6 Glucose	3	aspartate	302	0.940336	0.0344868	0.021077
525	63	mc	Vehicle	PBMCs	13C6 Glucose	3	aspartate	302	0.939422	0.0351621	0.0212705
525	63	mc	Vehicle	PBMCs	13C5 Glutamine	1	aspartate	302	0.656484	0.0445316	0.297223
525	63	mc	Vehicle	PBMCs	13C5 Glutamine	1	aspartate	302	0.654313	0.0453176	0.298976
525	63	mc	Vehicle	PBMCs	13C5 Glutamine	2	aspartate	302	0.654124	0.0433855	0.300717
525	63	mc	Vehicle	PBMCs	13C5 Glutamine	2	aspartate	302	0.653713	0.0446158	0.299467
525	63	mc	Vehicle	PBMCs	13C5 Glutamine	3	aspartate	302	0.705077	0.0471533	0.243964
525	63	mc	Vehicle	PBMCs	13C5 Glutamine	3	aspartate	302	0.705695	0.0470294	0.243592
525	63	mc	Vehicle	Gran	1,2-13C2 Glucose	1	aspartate	302	0.899339	0.0583546	0.0400176
525	63	mc	Vehicle	Gran	1,2-13C2 Glucose	1	aspartate	302	0.894916	0.0599679	0.0396542
525	63	mc	Vehicle	Gran	1,2-13C2 Glucose	2	aspartate	302	0.935182	0.034229	0.0172223
525	63	mc	Vehicle	Gran	1,2-13C2 Glucose	2	aspartate	302	0.935608	0.0347122	0.01694
525	63	mc	Vehicle	Gran	1,2-13C2 Glucose	3	aspartate	302	0.951074	0.0268692	0.0100141
525	63	mc	Vehicle	Gran	1,2-13C2 Glucose	3	aspartate	302	0.949641	0.0272199	0.0100938
525	63	mc	Vehicle	Gran	13C6 Glucose	1	aspartate	302	0.80774	0.0955771	0.0905451
525	63	mc	Vehicle	Gran	13C6 Glucose	1	aspartate	302	0.811014	0.0954954	0.0920275
525	63	mc	Vehicle	Gran	13C6 Glucose	2	aspartate	302	0.905514	0.0430333	0.0348331
525	63	mc	Vehicle	Gran	13C6 Glucose	2	aspartate	302	0.906393	0.0440721	0.0355848
525	63	mc	Vehicle	Gran	13C6 Glucose	3	aspartate	302	0.93977	0.0313548	0.0194327
525	63	mc	Vehicle	Gran	13C6 Glucose	3	aspartate	302	0.939555	0.0328751	0.0198491
525	63	mc	Vehicle	Gran	13C5 Glutamine	1	aspartate	302	0.865189	0.0396647	0.0903875
525	63	mc	Vehicle	Gran	13C5 Glutamine	1	aspartate	302	0.864699	0.0398635	0.0905964
525	63	mc	Vehicle	Gran	13C5 Glutamine	2	aspartate	302	0.875886	0.0348395	0.0756708
525	63	mc	Vehicle	Gran	13C5 Glutamine	2	aspartate	302	0.875593	0.0347474	0.0752762
525	63	mc	Vehicle	Gran	13C5 Glutamine	3	aspartate	302	0.751388	0.0492127	0.192683
525	63	mc	Vehicle	Gran	13C5 Glutamine	3	aspartate	302	0.750432	0.0502805	0.19307
525	63	mc	Vehicle	PBMCs	1,2-13C2 Glucose	1	lactate	261	0.877692	0.0375273	0.0897531	0.000739844
525	63	mc	Vehicle	PBMCs	1,2-13C2 Glucose	1	lactate	261	0.877751	0.0375501	0.0896675	0.000751203
525	63	mc	Vehicle	PBMCs	1,2-13C2 Glucose	2	lactate	261	0.833158	0.0395681	0.133788	0.00231631
525	63	mc	Vehicle	PBMCs	1,2-13C2 Glucose	2	lactate	261	0.837449	0.0389838	0.129685	0.00247827
525	63	mc	Vehicle	PBMCs	1,2-13C2 Glucose	3	lactate	261	0.801726	0.0448583	0.159403	0.00493027
525	63	mc	Vehicle	PBMCs	1,2-13C2 Glucose	3	lactate	261	0.801386	0.0447273	0.159923	0.00496017
525	63	mc	Vehicle	PBMCs	13C6 Glucose	1	lactate	261	0.867559	0.0365157	0.0102348	0.106487
525	63	mc	Vehicle	PBMCs	13C6 Glucose	1	lactate	261	0.866185	0.0366352	0.0104159	0.107859
525	63	mc	Vehicle	PBMCs	13C6 Glucose	2	lactate	261	0.713307	0.0508115	0.0305876	0.256044
525	63	mc	Vehicle	PBMCs	13C6 Glucose	2	lactate	261	0.716925	0.0508623	0.0303033	0.25183
525	63	mc	Vehicle	PBMCs	13C6 Glucose	3	lactate	261	0.691543	0.0679454	0.0447571	0.245473
525	63	mc	Vehicle	PBMCs	13C6 Glucose	3	lactate	261	0.693192	0.067251	0.0447094	0.24431
525	63	mc	Vehicle	PBMCs	13C5 Glutamine	1	lactate	261	0.964556	0.0317952	0.000959486	0.00336915
525	63	mc	Vehicle	PBMCs	13C5 Glutamine	1	lactate	261	0.963724	0.0324232	0.0012765	0.0032334
525	63	mc	Vehicle	PBMCs	13C5 Glutamine	2	lactate	261	0.962933	0.0324255	0.00127004	0.0042447
525	63	mc	Vehicle	PBMCs	13C5 Glutamine	2	lactate	261	0.962627	0.0327552	0.00131817	0.00417059
525	63	mc	Vehicle	PBMCs	13C5 Glutamine	3	lactate	261	0.965061	0.0308572	0.000966407	0.00369316
525	63	mc	Vehicle	PBMCs	13C5 Glutamine	3	lactate	261	0.963101	0.0327869	0.00120792	0.00349098
525	63	mc	Vehicle	Gran	1,2-13C2 Glucose	1	lactate	261	0.940872	0.0347365	0.0250578	0.000724581
525	63	mc	Vehicle	Gran	1,2-13C2 Glucose	1	lactate	261	0.94064	0.0348321	0.0253587	0.00061892
525	63	mc	Vehicle	Gran	1,2-13C2 Glucose	2	lactate	261	0.918398	0.0365423	0.0460167	0.00181219
525	63	mc	Vehicle	Gran	1,2-13C2 Glucose	2	lactate	261	0.918934	0.0361152	0.046035	0.00180137
525	63	mc	Vehicle	Gran	1,2-13C2 Glucose	3	lactate	261	0.867111	0.0412966	0.0942703	0.00335137
525	63	mc	Vehicle	Gran	1,2-13C2 Glucose	3	lactate	261	0.868001	0.0414306	0.0931818	0.00332754
525	63	mc	Vehicle	Gran	13C6 Glucose	1	lactate	261	0.883188	0.0437743	0.0165314	0.0693678
525	63	mc	Vehicle	Gran	13C6 Glucose	1	lactate	261	0.880228	0.0432458	0.0171898	0.0727927
525	63	mc	Vehicle	Gran	13C6 Glucose	2	lactate	261	0.842166	0.0490501	0.0216028	0.108132
525	63	mc	Vehicle	Gran	13C6 Glucose	2	lactate	261	0.841652	0.0491313	0.0214237	0.108858
525	63	mc	Vehicle	Gran	13C6 Glucose	3	lactate	261	0.820367	0.0523483	0.0242437	0.12791
525	63	mc	Vehicle	Gran	13C6 Glucose	3	lactate	261	0.821988	0.052169	0.0239261	0.126554
525	63	mc	Vehicle	Gran	13C5 Glutamine	1	lactate	261	0.965553	0.0312145	0.00235112	0.000265387
525	63	mc	Vehicle	Gran	13C5 Glutamine	1	lactate	261	0.966199	0.0314855	0.00130302	0.000353183
525	63	mc	Vehicle	Gran	13C5 Glutamine	2	lactate	261	0.967467	0.0315629	0.000527115	0.000323484
525	63	mc	Vehicle	Gran	13C5 Glutamine	2	lactate	261	0.967458	0.0313738	0.000937156	0.000187562
525	63	mc	Vehicle	Gran	13C5 Glutamine	3	lactate	261	0.966172	0.0320493	0.00132044	0.000467289
525	63	mc	Vehicle	Gran	13C5 Glutamine	3	lactate	261	0.965877	0.0323699	0.00122762	0.000486053
525	63	mc	Vehicle	PBMCs	1,2-13C2 Glucose	1	lactate	233	0.889915	0.0246894	0.0842528
525	63	mc	Vehicle	PBMCs	1,2-13C2 Glucose	1	lactate	233	0.89117	0.0246922	0.0829146
525	63	mc	Vehicle	PBMCs	1,2-13C2 Glucose	2	lactate	233	0.850787	0.0244611	0.130166
525	63	mc	Vehicle	PBMCs	1,2-13C2 Glucose	2	lactate	233	0.853303	0.0239101	0.127985
525	63	mc	Vehicle	PBMCs	1,2-13C2 Glucose	3	lactate	233	0.820975	0.0254735	0.162305
525	63	mc	Vehicle	PBMCs	1,2-13C2 Glucose	3	lactate	233	0.821627	0.0253623	0.161646
525	63	mc	Vehicle	PBMCs	13C6 Glucose	1	lactate	233	0.860719	0.0220589	0.116229
525	63	mc	Vehicle	PBMCs	13C6 Glucose	1	lactate	233	0.858645	0.0219694	0.11823
525	63	mc	Vehicle	PBMCs	13C6 Glucose	2	lactate	233	0.738911	0.0231854	0.249511
525	63	mc	Vehicle	PBMCs	13C6 Glucose	2	lactate	233	0.743188	0.0227506	0.245402
525	63	mc	Vehicle	PBMCs	13C6 Glucose	3	lactate	233	0.709352	0.0301757	0.273435
525	63	mc	Vehicle	PBMCs	13C6 Glucose	3	lactate	233	0.715305	0.0299918	0.26735
525	63	mc	Vehicle	PBMCs	13C5 Glutamine	1	lactate	233	0.970647	0.0222816	0.00347247
525	63	mc	Vehicle	PBMCs	13C5 Glutamine	1	lactate	233	0.970746	0.0224097	0.00331975
525	63	mc	Vehicle	PBMCs	13C5 Glutamine	2	lactate	233	0.971622	0.022883	0.00439301
525	63	mc	Vehicle	PBMCs	13C5 Glutamine	2	lactate	233	0.972034	0.0225693	0.00416253
525	63	mc	Vehicle	PBMCs	13C5 Glutamine	3	lactate	233	0.973719	0.0227816	0.00351635
525	63	mc	Vehicle	PBMCs	13C5 Glutamine	3	lactate	233	0.973612	0.0228985	0.00347733
525	63	mc	Vehicle	Gran	1,2-13C2 Glucose	1	lactate	233	0.928951	0.0244087	0.0444248
525	63	mc	Vehicle	Gran	1,2-13C2 Glucose	1	lactate	233	0.928182	0.0239563	0.0450359
525	63	mc	Vehicle	Gran	1,2-13C2 Glucose	2	lactate	233	0.869526	0.0260179	0.108147
525	63	mc	Vehicle	Gran	1,2-13C2 Glucose	2	lactate	233	0.869623	0.0262146	0.107881
525	63	mc	Vehicle	Gran	1,2-13C2 Glucose	3	lactate	233	0.872999	0.0260153	0.104176
525	63	mc	Vehicle	Gran	1,2-13C2 Glucose	3	lactate	233	0.873875	0.0262526	0.103224
525	63	mc	Vehicle	Gran	13C6 Glucose	1	lactate	233	0.874051	0.0243842	0.0951108
525	63	mc	Vehicle	Gran	13C6 Glucose	1	lactate	233	0.873824	0.0242678	0.0955177
525	63	mc	Vehicle	Gran	13C6 Glucose	2	lactate	233	0.825795	0.0269394	0.153542
525	63	mc	Vehicle	Gran	13C6 Glucose	2	lactate	233	0.826472	0.0269678	0.152694
525	63	mc	Vehicle	Gran	13C6 Glucose	3	lactate	233	0.7711	0.0275543	0.210326
525	63	mc	Vehicle	Gran	13C6 Glucose	3	lactate	233	0.770805	0.0278319	0.21044
525	63	mc	Vehicle	Gran	13C5 Glutamine	1	lactate	233	0.969891	0.0217833	0.00114346
525	63	mc	Vehicle	Gran	13C5 Glutamine	1	lactate	233	0.970452	0.0211732	0.00115457
525	63	mc	Vehicle	Gran	13C5 Glutamine	2	lactate	233	0.974587	0.0225601	0.000981406
525	63	mc	Vehicle	Gran	13C5 Glutamine	2	lactate	233	0.974619	0.0225493	0.000920459
525	63	mc	Vehicle	Gran	13C5 Glutamine	3	lactate	233	0.973936	0.0221985	0.00217235
525	63	mc	Vehicle	Gran	13C5 Glutamine	3	lactate	233	0.974544	0.021876	0.00176356
526	62	f	Vehicle	PBMCs	1,2-13C2 Glucose	1	glutamate	432	0.865512	0.0723509	0.0561002	0.0054278	0.00068846	-8.40886e-05
526	62	f	Vehicle	PBMCs	1,2-13C2 Glucose	1	glutamate	432	0.865934	0.0719842	0.0559166	0.00572981	0.000508985	-8.36108e-05
526	62	f	Vehicle	PBMCs	1,2-13C2 Glucose	2	glutamate	432	0.877092	0.066621	0.0503248	0.00434874	0.00182156	-0.000166968
526	62	f	Vehicle	PBMCs	1,2-13C2 Glucose	2	glutamate	432	0.876576	0.0667322	0.0507816	0.00430229	0.00183964	-0.000198322
526	62	f	Vehicle	PBMCs	1,2-13C2 Glucose	3	glutamate	432	0.85641	0.0670298	0.0677188	0.00655759	0.00228305	7.51436e-05
526	62	f	Vehicle	PBMCs	1,2-13C2 Glucose	3	glutamate	432	0.856043	0.0672687	0.0678057	0.00655125	0.00235674	4.80932e-05
526	62	f	Vehicle	PBMCs	13C6 Glucose	1	glutamate	432	0.773065	0.0761576	0.124059	0.0185856	0.00830513	-7.36931e-05
526	62	f	Vehicle	PBMCs	13C6 Glucose	1	glutamate	432	0.773413	0.0756602	0.124158	0.0185165	0.0082869	9.9047e-05
526	62	f	Vehicle	PBMCs	13C6 Glucose	2	glutamate	432	0.811221	0.0692999	0.0987352	0.013341	0.00737538	0.000140773
526	62	f	Vehicle	PBMCs	13C6 Glucose	2	glutamate	432	0.813793	0.0675356	0.0977778	0.0135673	0.00728207	0.000171933
526	62	f	Vehicle	PBMCs	13C6 Glucose	3	glutamate	432	0.765091	0.0737062	0.130935	0.019525	0.00989119	0.0010381
526	62	f	Vehicle	PBMCs	13C6 Glucose	3	glutamate	432	0.761219	0.076733	0.132161	0.019118	0.00993759	0.00100017
526	62	f	Vehicle	PBMCs	13C5 Glutamine	1	glutamate	432	0.469712	0.0626701	0.0352644	0.124065	0.0174566	0.29911
526	62	f	Vehicle	PBMCs	13C5 Glutamine	1	glutamate	432	0.468424	0.0633389	0.0355175	0.124414	0.0169237	0.299988
526	62	f	Vehicle	PBMCs	13C5 Glutamine	2	glutamate	432	0.609632	0.0586101	0.0234885	0.0900784	0.0113276	0.212874
526	62	f	Vehicle	PBMCs	13C5 Glutamine	2	glutamate	432	0.609871	0.0591649	0.0230684	0.0901354	0.0110681	0.21278
526	62	f	Vehicle	PBMCs	13C5 Glutamine	3	glutamate	432	0.555826	0.0711898	0.0320336	0.10745	0.0117538	0.228384
526	62	f	Vehicle	PBMCs	13C5 Glutamine	3	glutamate	432	0.560401	0.0669299	0.0322763	0.107619	0.0114516	0.228221
526	62	f	Vehicle	Gran	1,2-13C2 Glucose	1	glutamate	432	0.784024	0.093649	0.103728	0.0133126	0.00501967	0.000312657
526	62	f	Vehicle	Gran	1,2-13C2 Glucose	1	glutamate	432	0.784143	0.0935583	0.103597	0.0134162	0.00490664	0.00043254
526	62	f	Vehicle	Gran	1,2-13C2 Glucose	2	glutamate	432	0.854821	0.0740751	0.0623585	0.00636978	0.00231555	9.02603e-05
526	62	f	Vehicle	Gran	1,2-13C2 Glucose	2	glutamate	432	0.853816	0.0736927	0.0639515	0.00619571	0.00224764	0.000110526
526	62	f	Vehicle	Gran	1,2-13C2 Glucose	3	glutamate	432	0.870694	0.0688499	0.0543278	0.00458063	0.0014441	0.000105456
526	62	f	Vehicle	Gran	1,2-13C2 Glucose	3	glutamate	432	0.870542	0.0692421	0.0543189	0.00421569	0.00155322	0.000129785
526	62	f	Vehicle	Gran	13C6 Glucose	1	glutamate	432	0.637992	0.101533	0.186416	0.0449144	0.0255528	0.00387574
526	62	f	Vehicle	Gran	13C6 Glucose	1	glutamate	432	0.638293	0.101524	0.18569	0.045006	0.0258992	0.00385735
526	62	f	Vehicle	Gran	13C6 Glucose	2	glutamate	432	0.766434	0.0826108	0.1188	0.0203605	0.0106647	0.00121878
526	62	f	Vehicle	Gran	13C6 Glucose	2	glutamate	432	0.76637	0.0823702	0.119079	0.0203797	0.0107219	0.00118733
526	62	f	Vehicle	Gran	13C6 Glucose	3	glutamate	432	0.791208	0.0778285	0.106344	0.0158511	0.00784229	0.000988827
526	62	f	Vehicle	Gran	13C6 Glucose	3	glutamate	432	0.791668	0.0769371	0.106438	0.0160477	0.00797947	0.00098259
526	62	f	Vehicle	Gran	13C5 Glutamine	1	glutamate	432	0.795334	0.0683234	0.0162222	0.043454	0.00449591	0.0741517
526	62	f	Vehicle	Gran	13C5 Glutamine	1	glutamate	432	0.794956	0.0675967	0.0172363	0.043468	0.00454603	0.0742148
526	62	f	Vehicle	Gran	13C5 Glutamine	2	glutamate	432	0.792307	0.0586296	0.0122043	0.0392755	0.00536046	0.0947658
526	62	f	Vehicle	Gran	13C5 Glutamine	2	glutamate	432	0.791916	0.0587163	0.0124253	0.0392813	0.00535659	0.0948808
526	62	f	Vehicle	Gran	13C5 Glutamine	3	glutamate	432	0.76214	0.0640483	0.016173	0.0508404	0.00610059	0.103443
526	62	f	Vehicle	Gran	13C5 Glutamine	3	glutamate	432	0.763018	0.0632565	0.0162042	0.0507822	0.00600173	0.103501
526	62	f	Vehicle	PBMCs	1,2-13C2 Glucose	1	glutamate	330	0.876187	0.0699266	0.0491992	0.00488973	-0.000196306
526	62	f	Vehicle	PBMCs	1,2-13C2 Glucose	1	glutamate	330	0.876109	0.069735	0.0497409	0.0046164	-0.000247232
526	62	f	Vehicle	PBMCs	1,2-13C2 Glucose	2	glutamate	330	0.890369	0.061731	0.0434938	0.00427559	0.000212749
526	62	f	Vehicle	PBMCs	1,2-13C2 Glucose	2	glutamate	330	0.889217	0.0621654	0.0443714	0.00407576	0.000243006
526	62	f	Vehicle	PBMCs	1,2-13C2 Glucose	3	glutamate	330	0.86647	0.0690734	0.0583271	0.0057238	0.000547747
526	62	f	Vehicle	PBMCs	1,2-13C2 Glucose	3	glutamate	330	0.865832	0.0694771	0.0586094	0.00566498	0.000525103
526	62	f	Vehicle	PBMCs	13C6 Glucose	1	glutamate	330	0.783873	0.0830665	0.112201	0.0204879	0.000617055
526	62	f	Vehicle	PBMCs	13C6 Glucose	1	glutamate	330	0.78366	0.083197	0.112447	0.0202999	0.000591921
526	62	f	Vehicle	PBMCs	13C6 Glucose	2	glutamate	330	0.823232	0.0723944	0.0879407	0.015466	0.00121721
526	62	f	Vehicle	PBMCs	13C6 Glucose	2	glutamate	330	0.822838	0.0727347	0.0882605	0.0151047	0.00130448
526	62	f	Vehicle	PBMCs	13C6 Glucose	3	glutamate	330	0.773874	0.0840695	0.11864	0.0215442	0.00204645
526	62	f	Vehicle	PBMCs	13C6 Glucose	3	glutamate	330	0.775627	0.0830085	0.118096	0.0213718	0.00206491
526	62	f	Vehicle	PBMCs	13C5 Glutamine	1	glutamate	330	0.478585	0.0792138	0.130365	0.0178765	0.298764
526	62	f	Vehicle	PBMCs	13C5 Glutamine	1	glutamate	330	0.478306	0.0785971	0.1312	0.0172991	0.298949
526	62	f	Vehicle	PBMCs	13C5 Glutamine	2	glutamate	330	0.620713	0.0659501	0.0934628	0.0107335	0.212042
526	62	f	Vehicle	PBMCs	13C5 Glutamine	2	glutamate	330	0.62043	0.0660972	0.093447	0.0108954	0.212056
526	62	f	Vehicle	PBMCs	13C5 Glutamine	3	glutamate	330	0.571083	0.0807066	0.111856	0.0114632	0.228276
526	62	f	Vehicle	PBMCs	13C5 Glutamine	3	glutamate	330	0.570985	0.0809395	0.111792	0.0114238	0.228218
526	62	f	Vehicle	Gran	1,2-13C2 Glucose	1	glutamate	330	0.802669	0.0988466	0.0843331	0.0146482	-0.000300141
526	62	f	Vehicle	Gran	1,2-13C2 Glucose	1	glutamate	330	0.802678	0.0987306	0.0845836	0.0145455	-0.000423368
526	62	f	Vehicle	Gran	1,2-13C2 Glucose	2	glutamate	330	0.869628	0.0710547	0.0528098	0.00711513	-0.000543366
526	62	f	Vehicle	Gran	1,2-13C2 Glucose	2	glutamate	330	0.869543	0.0715304	0.0523933	0.00714507	-0.000571176
526	62	f	Vehicle	Gran	1,2-13C2 Glucose	3	glutamate	330	0.88252	0.0666587	0.0461745	0.00492233	-0.000170539
526	62	f	Vehicle	Gran	1,2-13C2 Glucose	3	glutamate	330	0.883062	0.0659526	0.04621	0.00505605	-0.000165479
526	62	f	Vehicle	Gran	13C6 Glucose	1	glutamate	330	0.657066	0.122276	0.16138	0.054128	0.00616757
526	62	f	Vehicle	Gran	13C6 Glucose	1	glutamate	330	0.657086	0.122132	0.161362	0.0542895	0.00615116
526	62	f	Vehicle	Gran	13C6 Glucose	2	glutamate	330	0.780602	0.0902081	0.102814	0.0251953	0.00165136
526	62	f	Vehicle	Gran	13C6 Glucose	2	glutamate	330	0.783356	0.0884006	0.10207	0.025281	0.00124958
526	62	f	Vehicle	Gran	13C6 Glucose	3	glutamate	330	0.803767	0.0830201	0.0935224	0.0181231	0.0019406
526	62	f	Vehicle	Gran	13C6 Glucose	3	glutamate	330	0.803664	0.0830732	0.0937349	0.0180081	0.00193152
526	62	f	Vehicle	Gran	13C5 Glutamine	1	glutamate	330	0.80943	0.067602	0.0455441	0.00437077	0.0751653
526	62	f	Vehicle	Gran	13C5 Glutamine	1	glutamate	330	0.809574	0.0675873	0.0451335	0.00434109	0.07552
526	62	f	Vehicle	Gran	13C5 Glutamine	2	glutamate	330	0.804119	0.0560838	0.041099	0.00511897	0.0954986
526	62	f	Vehicle	Gran	13C5 Glutamine	2	glutamate	330	0.803866	0.0560435	0.0413499	0.0050181	0.0956995
526	62	f	Vehicle	Gran	13C5 Glutamine	3	glutamate	330	0.773002	0.0651772	0.0532438	0.00528039	0.104777
526	62	f	Vehicle	Gran	13C5 Glutamine	3	glutamate	330	0.773107	0.0650774	0.0533034	0.00533782	0.104718
526	62	f	Vehicle	PBMCs	1,2-13C2 Glucose	1	aspartate	418	0.91267	0.0576471	0.0278469	0.00249364	-0.000463478
526	62	f	Vehicle	PBMCs	1,2-13C2 Glucose	1	aspartate	418	0.912209	0.0572679	0.0290306	0.00202221	-0.000379612
526	62	f	Vehicle	PBMCs	1,2-13C2 Glucose	2	aspartate	418	0.907804	0.0563923	0.0332846	0.00271	0.000120831
526	62	f	Vehicle	PBMCs	1,2-13C2 Glucose	2	aspartate	418	0.908209	0.0558328	0.0333328	0.00276274	0.000202653
526	62	f	Vehicle	PBMCs	1,2-13C2 Glucose	3	aspartate	418	0.897655	0.0601447	0.0389244	0.00336301	0.000315666
526	62	f	Vehicle	PBMCs	1,2-13C2 Glucose	3	aspartate	418	0.899514	0.0587823	0.0380273	0.00365871	0.000390499
526	62	f	Vehicle	PBMCs	13C6 Glucose	1	aspartate	418	0.853184	0.0665106	0.0716744	0.00946737	-0.000132631
526	62	f	Vehicle	PBMCs	13C6 Glucose	1	aspartate	418	0.853556	0.0660499	0.0715652	0.00958639	-6.1106e-05
526	62	f	Vehicle	PBMCs	13C6 Glucose	2	aspartate	418	0.860254	0.0622872	0.0677747	0.0101312	0.000279422
526	62	f	Vehicle	PBMCs	13C6 Glucose	2	aspartate	418	0.859656	0.0629216	0.0678426	0.00992499	0.000403308
526	62	f	Vehicle	PBMCs	13C6 Glucose	3	aspartate	418	0.8398	0.0689913	0.0783096	0.0128327	0.00100174
526	62	f	Vehicle	PBMCs	13C6 Glucose	3	aspartate	418	0.840385	0.0680548	0.0787035	0.0126592	0.00111659
526	62	f	Vehicle	PBMCs	13C5 Glutamine	1	aspartate	418	0.572534	0.0653437	0.1052	0.0214787	0.267105
526	62	f	Vehicle	PBMCs	13C5 Glutamine	1	aspartate	418	0.572187	0.0659661	0.105015	0.0212071	0.26717
526	62	f	Vehicle	PBMCs	13C5 Glutamine	2	aspartate	418	0.603612	0.060448	0.0925491	0.0194026	0.254185
526	62	f	Vehicle	PBMCs	13C5 Glutamine	2	aspartate	418	0.603962	0.0604292	0.0925757	0.0194015	0.25374
526	62	f	Vehicle	PBMCs	13C5 Glutamine	3	aspartate	418	0.619319	0.0692666	0.0947905	0.0163448	0.227184
526	62	f	Vehicle	PBMCs	13C5 Glutamine	3	aspartate	418	0.619754	0.0689531	0.0944294	0.0165808	0.227233
526	62	f	Vehicle	Gran	1,2-13C2 Glucose	1	aspartate	418	0.840926	0.0844914	0.0653313	0.00928599	0.000646265
526	62	f	Vehicle	Gran	1,2-13C2 Glucose	1	aspartate	418	0.839736	0.0855988	0.06486	0.0097492	0.000743946
526	62	f	Vehicle	Gran	1,2-13C2 Glucose	2	aspartate	418	0.890635	0.0634545	0.0414389	0.00457961	0.00040629
526	62	f	Vehicle	Gran	1,2-13C2 Glucose	2	aspartate	418	0.890087	0.0636095	0.0416635	0.00464437	0.000505571
526	62	f	Vehicle	Gran	1,2-13C2 Glucose	3	aspartate	418	0.910411	0.0551731	0.031935	0.00254787	0.000140785
526	62	f	Vehicle	Gran	1,2-13C2 Glucose	3	aspartate	418	0.909851	0.0555612	0.0309949	0.00280233	0.000526684
526	62	f	Vehicle	Gran	13C6 Glucose	1	aspartate	418	0.729055	0.102872	0.128001	0.0381636	0.00399606
526	62	f	Vehicle	Gran	13C6 Glucose	1	aspartate	418	0.727538	0.103957	0.127521	0.0381811	0.00473417
526	62	f	Vehicle	Gran	13C6 Glucose	2	aspartate	418	0.822372	0.0763132	0.0828218	0.017868	0.0016377
526	62	f	Vehicle	Gran	13C6 Glucose	2	aspartate	418	0.821434	0.0776231	0.0818501	0.018428	0.0017784
526	62	f	Vehicle	Gran	13C6 Glucose	3	aspartate	418	0.863232	0.0669231	0.0599021	0.00971482	0.000901516
526	62	f	Vehicle	Gran	13C6 Glucose	3	aspartate	418	0.863882	0.066563	0.0596155	0.00972748	0.000829098
526	62	f	Vehicle	Gran	13C5 Glutamine	1	aspartate	418	0.835004	0.0641006	0.0411932	0.00479507	0.0622216
526	62	f	Vehicle	Gran	13C5 Glutamine	1	aspartate	418	0.835344	0.0643452	0.0407046	0.00469602	0.0621488
526	62	f	Vehicle	Gran	13C5 Glutamine	2	aspartate	418	0.827796	0.0545257	0.0390474	0.00704689	0.0810322
526	62	f	Vehicle	Gran	13C5 Glutamine	2	aspartate	418	0.827131	0.0560753	0.038714	0.00658834	0.0808748
526	62	f	Vehicle	Gran	13C5 Glutamine	3	aspartate	418	0.814636	0.0618821	0.0458623	0.00585518	0.0811926
526	62	f	Vehicle	Gran	13C5 Glutamine	3	aspartate	418	0.814768	0.0613748	0.0458187	0.00617743	0.0813124
526	62	f	Vehicle	PBMCs	1,2-13C2 Glucose	1	aspartate	390	0.925847	0.0576173	0.0171809	-0.000268286
526	62	f	Vehicle	PBMCs	1,2-13C2 Glucose	1	aspartate	390	0.925527	0.0580299	0.0169865	-0.000422271
526	62	f	Vehicle	PBMCs	1,2-13C2 Glucose	2	aspartate	390	0.920725	0.0590655	0.0187179	0.00185718
526	62	f	Vehicle	PBMCs	1,2-13C2 Glucose	2	aspartate	390	0.921483	0.0581979	0.0186115	0.00200216
526	62	f	Vehicle	PBMCs	1,2-13C2 Glucose	3	aspartate	390	0.912894	0.0631461	0.0221161	0.00215031
526	62	f	Vehicle	PBMCs	1,2-13C2 Glucose	3	aspartate	390	0.912892	0.0632212	0.0220522	0.00226966
526	62	f	Vehicle	PBMCs	13C6 Glucose	1	aspartate	390	0.870057	0.0849988	0.0437691	0.00185197
526	62	f	Vehicle	PBMCs	13C6 Glucose	1	aspartate	390	0.869771	0.0851496	0.0429815	0.00257981
526	62	f	Vehicle	PBMCs	13C6 Glucose	2	aspartate	390	0.875385	0.0805227	0.0410971	0.00361001
526	62	f	Vehicle	PBMCs	13C6 Glucose	2	aspartate	390	0.874794	0.0808073	0.0414292	0.00369987
526	62	f	Vehicle	PBMCs	13C6 Glucose	3	aspartate	390	0.857257	0.0893437	0.0482487	0.00571672
526	62	f	Vehicle	PBMCs	13C6 Glucose	3	aspartate	390	0.85881	0.0883615	0.0477559	0.00577675
526	62	f	Vehicle	PBMCs	13C5 Glutamine	1	aspartate	390	0.569794	0.0996519	0.0641843	0.274131
526	62	f	Vehicle	PBMCs	13C5 Glutamine	1	aspartate	390	0.569247	0.0997172	0.064522	0.274062
526	62	f	Vehicle	PBMCs	13C5 Glutamine	2	aspartate	390	0.602238	0.0877544	0.0559235	0.260556
526	62	f	Vehicle	PBMCs	13C5 Glutamine	2	aspartate	390	0.60184	0.0887419	0.0557413	0.259944
526	62	f	Vehicle	PBMCs	13C5 Glutamine	3	aspartate	390	0.620326	0.0957899	0.0559648	0.233851
526	62	f	Vehicle	PBMCs	13C5 Glutamine	3	aspartate	390	0.620375	0.0960263	0.055547	0.234015
526	62	f	Vehicle	Gran	1,2-13C2 Glucose	1	aspartate	390	0.874918	0.0934021	0.0315437	0.00119873
526	62	f	Vehicle	Gran	1,2-13C2 Glucose	1	aspartate	390	0.874257	0.0929602	0.031574	0.00130963
526	62	f	Vehicle	Gran	1,2-13C2 Glucose	2	aspartate	390	0.914977	0.0659326	0.0152226	0.00203973
526	62	f	Vehicle	Gran	1,2-13C2 Glucose	2	aspartate	390	0.915623	0.0641892	0.0170626	0.00136286
526	62	f	Vehicle	Gran	1,2-13C2 Glucose	3	aspartate	390	0.924331	0.0623788	0.0158353	-0.00255975
526	62	f	Vehicle	Gran	1,2-13C2 Glucose	3	aspartate	390	0.922989	0.0610852	0.0160053	-0.00190278
526	62	f	Vehicle	Gran	13C6 Glucose	1	aspartate	390	0.767199	0.138854	0.0864998	0.00866988
526	62	f	Vehicle	Gran	13C6 Glucose	1	aspartate	390	0.765724	0.137515	0.0874989	0.00973809
526	62	f	Vehicle	Gran	13C6 Glucose	2	aspartate	390	0.852349	0.096633	0.0478931	0.00272423
526	62	f	Vehicle	Gran	13C6 Glucose	2	aspartate	390	0.853872	0.0943525	0.0478745	0.00386996
526	62	f	Vehicle	Gran	13C6 Glucose	3	aspartate	390	0.880498	0.0815882	0.0382799	-0.000247368
526	62	f	Vehicle	Gran	13C6 Glucose	3	aspartate	390	0.879434	0.0824158	0.0380404	-0.000484463
526	62	f	Vehicle	Gran	13C5 Glutamine	1	aspartate	390	0.853141	0.0697998	0.0181368	0.062242
526	62	f	Vehicle	Gran	13C5 Glutamine	1	aspartate	390	0.854127	0.0694083	0.0166541	0.0622358
526	62	f	Vehicle	Gran	13C5 Glutamine	2	aspartate	390	0.846406	0.0578237	0.0168102	0.0821867
526	62	f	Vehicle	Gran	13C5 Glutamine	2	aspartate	390	0.846786	0.0585469	0.0161268	0.0819938
526	62	f	Vehicle	Gran	13C5 Glutamine	3	aspartate	390	0.822698	0.0671611	0.0285404	0.0861958
526	62	f	Vehicle	Gran	13C5 Glutamine	3	aspartate	390	0.822049	0.0680114	0.0279943	0.0862694
526	62	f	Vehicle	PBMCs	1,2-13C2 Glucose	1	aspartate	302	0.955234	0.0312856	0.0148983
526	62	f	Vehicle	PBMCs	1,2-13C2 Glucose	1	aspartate	302	0.954911	0.0316014	0.0148418
526	62	f	Vehicle	PBMCs	1,2-13C2 Glucose	2	aspartate	302	0.951161	0.0310592	0.0172404
526	62	f	Vehicle	PBMCs	1,2-13C2 Glucose	2	aspartate	302	0.950795	0.0311963	0.0175973
526	62	f	Vehicle	PBMCs	1,2-13C2 Glucose	3	aspartate	302	0.944681	0.0324993	0.0207948
526	62	f	Vehicle	PBMCs	1,2-13C2 Glucose	3	aspartate	302	0.944297	0.0328305	0.0207344
526	62	f	Vehicle	PBMCs	13C6 Glucose	1	aspartate	302	0.920197	0.0399196	0.041281
526	62	f	Vehicle	PBMCs	13C6 Glucose	1	aspartate	302	0.921004	0.0392607	0.0414108
526	62	f	Vehicle	PBMCs	13C6 Glucose	2	aspartate	302	0.923167	0.0374849	0.0393698
526	62	f	Vehicle	PBMCs	13C6 Glucose	2	aspartate	302	0.923542	0.0373968	0.0394569
526	62	f	Vehicle	PBMCs	13C6 Glucose	3	aspartate	302	0.909346	0.042475	0.0465269
526	62	f	Vehicle	PBMCs	13C6 Glucose	3	aspartate	302	0.910102	0.0422638	0.0459646
526	62	f	Vehicle	PBMCs	13C5 Glutamine	1	aspartate	302	0.626409	0.0449519	0.328576
526	62	f	Vehicle	PBMCs	13C5 Glutamine	1	aspartate	302	0.627276	0.0444682	0.328577
526	62	f	Vehicle	PBMCs	13C5 Glutamine	2	aspartate	302	0.650043	0.0410112	0.307556
526	62	f	Vehicle	PBMCs	13C5 Glutamine	2	aspartate	302	0.649846	0.0410717	0.307829
526	62	f	Vehicle	PBMCs	13C5 Glutamine	3	aspartate	302	0.670427	0.044468	0.281783
526	62	f	Vehicle	PBMCs	13C5 Glutamine	3	aspartate	302	0.670111	0.0449583	0.281296
526	62	f	Vehicle	Gran	1,2-13C2 Glucose	1	aspartate	302	0.902837	0.0526803	0.0344402
526	62	f	Vehicle	Gran	1,2-13C2 Glucose	1	aspartate	302	0.892286	0.0521709	0.0354937
526	62	f	Vehicle	Gran	1,2-13C2 Glucose	2	aspartate	302	0.923821	0.0405796	0.0185558
526	62	f	Vehicle	Gran	1,2-13C2 Glucose	2	aspartate	302	0.925782	0.0399182	0.0188915
526	62	f	Vehicle	Gran	1,2-13C2 Glucose	3	aspartate	302	0.930096	0.0294154	0.0165128
526	62	f	Vehicle	Gran	1,2-13C2 Glucose	3	aspartate	302	0.937695	0.0299633	0.016865
526	62	f	Vehicle	Gran	13C6 Glucose	1	aspartate	302	0.82324	0.0786604	0.0833677
526	62	f	Vehicle	Gran	13C6 Glucose	1	aspartate	302	0.820741	0.080841	0.0838567
526	62	f	Vehicle	Gran	13C6 Glucose	2	aspartate	302	0.88313	0.0524574	0.0495567
526	62	f	Vehicle	Gran	13C6 Glucose	2	aspartate	302	0.883217	0.0532939	0.048111
526	62	f	Vehicle	Gran	13C6 Glucose	3	aspartate	302	0.907889	0.0389949	0.0360228
526	62	f	Vehicle	Gran	13C6 Glucose	3	aspartate	302	0.905569	0.0406966	0.0353508
526	62	f	Vehicle	Gran	13C5 Glutamine	1	aspartate	302	0.858541	0.0376834	0.0855488
526	62	f	Vehicle	Gran	13C5 Glutamine	1	aspartate	302	0.867671	0.0374402	0.0854429
526	62	f	Vehicle	Gran	13C5 Glutamine	2	aspartate	302	0.843922	0.0351339	0.103474
526	62	f	Vehicle	Gran	13C5 Glutamine	2	aspartate	302	0.846186	0.0354006	0.102806
526	62	f	Vehicle	Gran	13C5 Glutamine	3	aspartate	302	0.844085	0.0329425	0.106447
526	62	f	Vehicle	Gran	13C5 Glutamine	3	aspartate	302	0.845572	0.0339205	0.106202
526	62	f	Vehicle	PBMCs	1,2-13C2 Glucose	1	lactate	261	0.931802	0.0371076	0.0328964	0.000268685
526	62	f	Vehicle	PBMCs	1,2-13C2 Glucose	1	lactate	261	0.931261	0.0365986	0.0339696	0.000377876
526	62	f	Vehicle	PBMCs	1,2-13C2 Glucose	2	lactate	261	0.887606	0.0382023	0.0777636	0.00168937
526	62	f	Vehicle	PBMCs	1,2-13C2 Glucose	2	lactate	261	0.888113	0.0383669	0.0769904	0.00174688
526	62	f	Vehicle	PBMCs	1,2-13C2 Glucose	3	lactate	261	0.819264	0.0408029	0.146412	0.00334018
526	62	f	Vehicle	PBMCs	1,2-13C2 Glucose	3	lactate	261	0.819755	0.0411162	0.145606	0.00327922
526	62	f	Vehicle	PBMCs	13C6 Glucose	1	lactate	261	0.874131	0.0377648	0.00997373	0.0972378
526	62	f	Vehicle	PBMCs	13C6 Glucose	1	lactate	261	0.874644	0.0383173	0.00988483	0.0960009
526	62	f	Vehicle	PBMCs	13C6 Glucose	2	lactate	261	0.794075	0.0451871	0.0209465	0.174291
526	62	f	Vehicle	PBMCs	13C6 Glucose	2	lactate	261	0.803939	0.0446448	0.0196379	0.164351
526	62	f	Vehicle	PBMCs	13C6 Glucose	3	lactate	261	0.646116	0.0588499	0.040995	0.317073
526	62	f	Vehicle	PBMCs	13C6 Glucose	3	lactate	261	0.645859	0.0592375	0.0411141	0.316777
526	62	f	Vehicle	PBMCs	13C5 Glutamine	1	lactate	261	0.964806	0.0332059	0.00110605	0.00108368
526	62	f	Vehicle	PBMCs	13C5 Glutamine	1	lactate	261	0.964903	0.0329053	0.0013924	0.00100134
526	62	f	Vehicle	PBMCs	13C5 Glutamine	2	lactate	261	0.964174	0.0330792	0.00126935	0.0018556
526	62	f	Vehicle	PBMCs	13C5 Glutamine	2	lactate	261	0.963772	0.0334338	0.00134236	0.00185739
526	62	f	Vehicle	PBMCs	13C5 Glutamine	3	lactate	261	0.96084	0.0333738	0.00194182	0.00481485
526	62	f	Vehicle	PBMCs	13C5 Glutamine	3	lactate	261	0.960901	0.0332904	0.00198455	0.0048042
526	62	f	Vehicle	Gran	1,2-13C2 Glucose	1	lactate	261	0.869579	0.0422292	0.0914615	0.00227858
526	62	f	Vehicle	Gran	1,2-13C2 Glucose	1	lactate	261	0.870082	0.0419609	0.0909642	0.0025983
526	62	f	Vehicle	Gran	1,2-13C2 Glucose	2	lactate	261	0.905477	0.0358002	0.0610465	0.00155741
526	62	f	Vehicle	Gran	1,2-13C2 Glucose	2	lactate	261	0.905547	0.0357501	0.0610452	0.00148483
526	62	f	Vehicle	Gran	1,2-13C2 Glucose	3	lactate	261	0.861777	0.0398099	0.101139	0.0036741
526	62	f	Vehicle	Gran	1,2-13C2 Glucose	3	lactate	261	0.859515	0.0415742	0.101898	0.00339791
526	62	f	Vehicle	Gran	13C6 Glucose	1	lactate	261	0.86714	0.0421873	0.0156351	0.0930405
526	62	f	Vehicle	Gran	13C6 Glucose	1	lactate	261	0.865997	0.0428335	0.0151807	0.0941746
526	62	f	Vehicle	Gran	13C6 Glucose	2	lactate	261	0.759758	0.0518595	0.0292629	0.196954
526	62	f	Vehicle	Gran	13C6 Glucose	2	lactate	261	0.756726	0.0527385	0.0293207	0.19941
526	62	f	Vehicle	Gran	13C6 Glucose	3	lactate	261	0.746422	0.0537882	0.0323724	0.207086
526	62	f	Vehicle	Gran	13C6 Glucose	3	lactate	261	0.746243	0.0538222	0.0322007	0.20756
526	62	f	Vehicle	Gran	13C5 Glutamine	1	lactate	261	0.966488	0.0320761	0.00114616	4.70419e-05
526	62	f	Vehicle	Gran	13C5 Glutamine	1	lactate	261	0.967457	0.0313151	0.000933725	0.000113664
526	62	f	Vehicle	Gran	13C5 Glutamine	2	lactate	261	0.965826	0.0324672	0.00094965	0.000198709
526	62	f	Vehicle	Gran	13C5 Glutamine	2	lactate	261	0.967066	0.0317072	0.000334315	0.000354313
526	62	f	Vehicle	Gran	13C5 Glutamine	3	lactate	261	0.967548	0.0311805	0.000463207	0.000397233
526	62	f	Vehicle	Gran	13C5 Glutamine	3	lactate	261	0.966691	0.0318984	0.000737323	0.000276518
526	62	f	Vehicle	PBMCs	1,2-13C2 Glucose	1	lactate	233	0.943398	0.025415	0.0310912
526	62	f	Vehicle	PBMCs	1,2-13C2 Glucose	1	lactate	233	0.943941	0.0254091	0.0305263
526	62	f	Vehicle	PBMCs	1,2-13C2 Glucose	2	lactate	233	0.902115	0.0253947	0.0746257
526	62	f	Vehicle	PBMCs	1,2-13C2 Glucose	2	lactate	233	0.905051	0.0249616	0.0721498
526	62	f	Vehicle	PBMCs	1,2-13C2 Glucose	3	lactate	233	0.838419	0.0248704	0.143814
526	62	f	Vehicle	PBMCs	1,2-13C2 Glucose	3	lactate	233	0.839663	0.0250596	0.142372
526	62	f	Vehicle	PBMCs	13C6 Glucose	1	lactate	233	0.870415	0.0246489	0.105963
526	62	f	Vehicle	PBMCs	13C6 Glucose	1	lactate	233	0.870874	0.0243489	0.10599
526	62	f	Vehicle	PBMCs	13C6 Glucose	2	lactate	233	0.817017	0.0235934	0.165531
526	62	f	Vehicle	PBMCs	13C6 Glucose	2	lactate	233	0.816814	0.0233998	0.166082
526	62	f	Vehicle	PBMCs	13C6 Glucose	3	lactate	233	0.651924	0.0251405	0.340505
526	62	f	Vehicle	PBMCs	13C6 Glucose	3	lactate	233	0.652568	0.0253372	0.339574
526	62	f	Vehicle	PBMCs	13C5 Glutamine	1	lactate	233	0.971947	0.0241014	0.00220743
526	62	f	Vehicle	PBMCs	13C5 Glutamine	1	lactate	233	0.972832	0.0232265	0.00196496
526	62	f	Vehicle	PBMCs	13C5 Glutamine	2	lactate	233	0.972652	0.02323	0.00234296
526	62	f	Vehicle	PBMCs	13C5 Glutamine	2	lactate	233	0.972592	0.0235651	0.00239725
526	62	f	Vehicle	PBMCs	13C5 Glutamine	3	lactate	233	0.969433	0.0244676	0.00532061
526	62	f	Vehicle	PBMCs	13C5 Glutamine	3	lactate	233	0.969046	0.0246138	0.00527194
526	62	f	Vehicle	Gran	1,2-13C2 Glucose	1	lactate	233	0.878803	0.0262074	0.096889
526	62	f	Vehicle	Gran	1,2-13C2 Glucose	1	lactate	233	0.879157	0.0255096	0.0973441
526	62	f	Vehicle	Gran	1,2-13C2 Glucose	2	lactate	233	0.847338	0.024062	0.131311
526	62	f	Vehicle	Gran	1,2-13C2 Glucose	2	lactate	233	0.847023	0.0246064	0.130858
526	62	f	Vehicle	Gran	1,2-13C2 Glucose	3	lactate	233	0.823745	0.0266309	0.155645
526	62	f	Vehicle	Gran	1,2-13C2 Glucose	3	lactate	233	0.824944	0.0268789	0.154243
526	62	f	Vehicle	Gran	13C6 Glucose	1	lactate	233	0.790267	0.0251976	0.190826
526	62	f	Vehicle	Gran	13C6 Glucose	1	lactate	233	0.789929	0.0256306	0.190624
526	62	f	Vehicle	Gran	13C6 Glucose	2	lactate	233	0.755581	0.0241236	0.230104
526	62	f	Vehicle	Gran	13C6 Glucose	2	lactate	233	0.762394	0.0240461	0.223092
526	62	f	Vehicle	Gran	13C6 Glucose	3	lactate	233	0.71461	0.0270887	0.270937
526	62	f	Vehicle	Gran	13C6 Glucose	3	lactate	233	0.718757	0.0268663	0.266689
526	62	f	Vehicle	Gran	13C5 Glutamine	1	lactate	233	0.975656	0.022721	0.000854237
526	62	f	Vehicle	Gran	13C5 Glutamine	1	lactate	233	0.97562	0.0225549	0.0010362
526	62	f	Vehicle	Gran	13C5 Glutamine	2	lactate	233	0.97534	0.0225228	0.00120204
526	62	f	Vehicle	Gran	13C5 Glutamine	2	lactate	233	0.975651	0.022043	0.00136398
526	62	f	Vehicle	Gran	13C5 Glutamine	3	lactate	233	0.974785	0.0226704	0.000817021
526	62	f	Vehicle	Gran	13C5 Glutamine	3	lactate	233	0.974599	0.022704	0.000900472
527	72	mc	Na2S2O3	PBMCs	1,2-13C2 Glucose	1	glutamate	432	0.85997	0.0701434	0.0632441	0.00489983	0.00166597	7.59858e-05
527	72	mc	Na2S2O3	PBMCs	1,2-13C2 Glucose	1	glutamate	432	0.860169	0.0696678	0.0636986	0.00476279	0.00161182	9.22513e-05
527	72	mc	Na2S2O3	PBMCs	1,2-13C2 Glucose	2	glutamate	432	0.918883	0.0590882	0.0207132	0.00101442	0.00025424	3.33106e-05
527	72	mc	Na2S2O3	PBMCs	1,2-13C2 Glucose	2	glutamate	432	0.918833	0.0590512	0.0208172	0.000991314	0.000275413	2.57552e-05
527	72	mc	Na2S2O3	PBMCs	1,2-13C2 Glucose	3	glutamate	432	0.874675	0.068881	0.0511439	0.00393939	0.00132173	3.82757e-05
527	72	mc	Na2S2O3	PBMCs	1,2-13C2 Glucose	3	glutamate	432	0.874559	0.068757	0.0516303	0.0036931	0.00126669	9.8702e-05
527	72	mc	Na2S2O3	PBMCs	13C6 Glucose	1	glutamate	432	0.775037	0.0749545	0.125598	0.0160963	0.00766271	0.000734442
527	72	mc	Na2S2O3	PBMCs	13C6 Glucose	1	glutamate	432	0.774857	0.0757208	0.12492	0.016035	0.00783463	0.000699336
527	72	mc	Na2S2O3	PBMCs	13C6 Glucose	2	glutamate	432	0.887861	0.0627789	0.042941	0.00482821	0.00147431	0.000126843
527	72	mc	Na2S2O3	PBMCs	13C6 Glucose	2	glutamate	432	0.887551	0.0629386	0.0431822	0.0047278	0.0015129	0.000133093
527	72	mc	Na2S2O3	PBMCs	13C6 Glucose	3	glutamate	432	0.802641	0.0774043	0.100922	0.0125813	0.00598739	0.000516077
527	72	mc	Na2S2O3	PBMCs	13C6 Glucose	3	glutamate	432	0.803516	0.0765647	0.100906	0.012609	0.00595541	0.000503592
527	72	mc	Na2S2O3	PBMCs	13C5 Glutamine	1	glutamate	432	0.505502	0.060263	0.0330291	0.111626	0.0178941	0.279105
527	72	mc	Na2S2O3	PBMCs	13C5 Glutamine	1	glutamate	432	0.505732	0.0601301	0.0330146	0.111953	0.0178293	0.278654
527	72	mc	Na2S2O3	PBMCs	13C5 Glutamine	2	glutamate	432	0.626493	0.0677864	0.0275077	0.0919336	0.0113218	0.179959
527	72	mc	Na2S2O3	PBMCs	13C5 Glutamine	2	glutamate	432	0.625204	0.0685327	0.0277592	0.0918796	0.011391	0.180244
527	72	mc	Na2S2O3	PBMCs	13C5 Glutamine	3	glutamate	432	0.59596	0.0736816	0.0304619	0.0958419	0.0125027	0.197086
527	72	mc	Na2S2O3	PBMCs	13C5 Glutamine	3	glutamate	432	0.597789	0.0713233	0.0305508	0.0957783	0.0123533	0.197538
527	72	mc	Na2S2O3	Gran	1,2-13C2 Glucose	1	glutamate	432	0.779982	0.0953373	0.105188	0.0153423	0.00545584	-0.000111103
527	72	mc	Na2S2O3	Gran	1,2-13C2 Glucose	1	glutamate	432	0.777004	0.0912399	0.115118	0.0151244	0.00231924	0.000220849
527	72	mc	Na2S2O3	Gran	1,2-13C2 Glucose	2	glutamate	432	0.897916	0.0583903	0.0395395	0.00331989	0.00189708	-0.000910517
527	72	mc	Na2S2O3	Gran	1,2-13C2 Glucose	2	glutamate	432	0.895453	0.0614036	0.0405621	0.00266623	0.000718686	-0.000717962
527	72	mc	Na2S2O3	Gran	1,2-13C2 Glucose	3	glutamate	432	0.898437	0.0709707	0.0325272	0.00179766	-0.0024235	-0.00183729
527	72	mc	Na2S2O3	Gran	1,2-13C2 Glucose	3	glutamate	432	0.910615	0.0562129	0.0446013	-0.00847341	-0.00291601	-0.000409492
527	72	mc	Na2S2O3	Gran	13C6 Glucose	1	glutamate	432	0.624257	0.112405	0.193327	0.0426896	0.0308372	0.00122629
527	72	mc	Na2S2O3	Gran	13C6 Glucose	1	glutamate	432	0.636225	0.101842	0.189205	0.0480238	0.0299455	-0.00108383
527	72	mc	Na2S2O3	Gran	13C6 Glucose	2	glutamate	432	0.83644	0.0719979	0.0799987	0.00942932	0.00341191	-0.000628221
527	72	mc	Na2S2O3	Gran	13C6 Glucose	2	glutamate	432	0.838167	0.068025	0.0792406	0.0110071	0.00445562	4.45793e-05
527	72	mc	Na2S2O3	Gran	13C6 Glucose	3	glutamate	432	0.857151	0.0693995	0.0617163	0.0113574	0.00065581	0.000319596
527	72	mc	Na2S2O3	Gran	13C6 Glucose	3	glutamate	432	0.856672	0.0696014	0.0656043	0.00462757	0.00540619	-0.00143602
527	72	mc	Na2S2O3	Gran	13C5 Glutamine	1	glutamate	432	0.831574	0.0662319	0.0122788	0.0403235	0.00354299	0.0631513
527	72	mc	Na2S2O3	Gran	13C5 Glutamine	1	glutamate	432	0.823959	0.0769251	0.0094164	0.0403082	0.0017734	0.0650273
527	72	mc	Na2S2O3	Gran	13C5 Glutamine	2	glutamate	432	0.834508	0.0610784	0.0120024	0.0391319	0.00496947	0.0663166
527	72	mc	Na2S2O3	Gran	13C5 Glutamine	2	glutamate	432	0.830198	0.065588	0.0087725	0.0425255	0.00337829	0.0678381
527	72	mc	Na2S2O3	Gran	13C5 Glutamine	3	glutamate	432	0.676064	0.0794859	0.0222611	0.0959157	0.00698599	0.163084
527	72	mc	Na2S2O3	Gran	13C5 Glutamine	3	glutamate	432	0.703756	0.0806138	0.0265944	0.0951803	-0.0443109	0.182084
527	72	mc	Na2S2O3	PBMCs	1,2-13C2 Glucose	1	glutamate	330	0.872388	0.0671026	0.055399	0.00517558	-8.40711e-05
527	72	mc	Na2S2O3	PBMCs	1,2-13C2 Glucose	1	glutamate	330	0.872112	0.0674037	0.05554	0.00526396	-0.000336149
527	72	mc	Na2S2O3	PBMCs	1,2-13C2 Glucose	2	glutamate	330	0.929782	0.0513047	0.0178956	0.00123403	-0.000225575
527	72	mc	Na2S2O3	PBMCs	1,2-13C2 Glucose	2	glutamate	330	0.929904	0.0511612	0.017926	0.00123601	-0.00022427
527	72	mc	Na2S2O3	PBMCs	1,2-13C2 Glucose	3	glutamate	330	0.886865	0.0656143	0.0436794	0.00377298	0.000125383
527	72	mc	Na2S2O3	PBMCs	1,2-13C2 Glucose	3	glutamate	330	0.88681	0.0655388	0.0437889	0.00382778	7.2149e-05
527	72	mc	Na2S2O3	PBMCs	13C6 Glucose	1	glutamate	330	0.787586	0.0798951	0.113067	0.0181755	0.00160497
527	72	mc	Na2S2O3	PBMCs	13C6 Glucose	1	glutamate	330	0.787248	0.0801724	0.113208	0.0180437	0.00159875
527	72	mc	Na2S2O3	PBMCs	13C6 Glucose	2	glutamate	330	0.900061	0.0570958	0.0388452	0.00400879	3.26369e-07
527	72	mc	Na2S2O3	PBMCs	13C6 Glucose	2	glutamate	330	0.899553	0.0576749	0.0388258	0.00393648	3.66821e-05
527	72	mc	Na2S2O3	PBMCs	13C6 Glucose	3	glutamate	330	0.816187	0.0799827	0.0887644	0.0140641	0.00125216
527	72	mc	Na2S2O3	PBMCs	13C6 Glucose	3	glutamate	330	0.816363	0.0797789	0.0890829	0.013712	0.0013432
527	72	mc	Na2S2O3	PBMCs	13C5 Glutamine	1	glutamate	330	0.520419	0.0727636	0.119481	0.0149759	0.275981
527	72	mc	Na2S2O3	PBMCs	13C5 Glutamine	1	glutamate	330	0.520764	0.0723825	0.119766	0.0147326	0.275952
527	72	mc	Na2S2O3	PBMCs	13C5 Glutamine	2	glutamate	330	0.641953	0.077779	0.0956113	0.00970417	0.177807
527	72	mc	Na2S2O3	PBMCs	13C5 Glutamine	2	glutamate	330	0.64121	0.0785055	0.0957898	0.00933394	0.178056
527	72	mc	Na2S2O3	PBMCs	13C5 Glutamine	3	glutamate	330	0.610634	0.0845181	0.101357	0.00950156	0.196718
527	72	mc	Na2S2O3	PBMCs	13C5 Glutamine	3	glutamate	330	0.611383	0.0846996	0.101177	0.00949523	0.19606
527	72	mc	Na2S2O3	Gran	1,2-13C2 Glucose	1	glutamate	330	0.7934	0.104396	0.0860581	0.015768	0.000340628
527	72	mc	Na2S2O3	Gran	1,2-13C2 Glucose	1	glutamate	330	0.791564	0.105992	0.086536	0.0159514	-0.000120582
527	72	mc	Na2S2O3	Gran	1,2-13C2 Glucose	2	glutamate	330	0.904003	0.0596302	0.0328401	0.00359914	-7.88941e-05
527	72	mc	Na2S2O3	Gran	1,2-13C2 Glucose	2	glutamate	330	0.903565	0.0600445	0.0330936	0.00353071	-0.000347127
527	72	mc	Na2S2O3	Gran	1,2-13C2 Glucose	3	glutamate	330	0.906263	0.0624632	0.0291587	0.00154785	0.000419668
527	72	mc	Na2S2O3	Gran	1,2-13C2 Glucose	3	glutamate	330	0.906348	0.0628355	0.0284353	0.00195458	0.000344354
527	72	mc	Na2S2O3	Gran	13C6 Glucose	1	glutamate	330	0.642904	0.133568	0.16092	0.0561214	0.00684745
527	72	mc	Na2S2O3	Gran	13C6 Glucose	1	glutamate	330	0.642055	0.134691	0.161186	0.0554202	0.00697737
527	72	mc	Na2S2O3	Gran	13C6 Glucose	2	glutamate	330	0.846018	0.0724206	0.0702673	0.0108499	0.000414181
527	72	mc	Na2S2O3	Gran	13C6 Glucose	2	glutamate	330	0.845194	0.0731407	0.0701063	0.0107506	0.000797621
527	72	mc	Na2S2O3	Gran	13C6 Glucose	3	glutamate	330	0.864737	0.0731838	0.0536287	0.00813853	0.000161115
527	72	mc	Na2S2O3	Gran	13C6 Glucose	3	glutamate	330	0.865775	0.0721896	0.0535435	0.00817459	0.000174446
527	72	mc	Na2S2O3	Gran	13C5 Glutamine	1	glutamate	330	0.81773	0.0667129	0.0406779	0.00431959	0.0717303
527	72	mc	Na2S2O3	Gran	13C5 Glutamine	1	glutamate	330	0.816866	0.0669364	0.0410573	0.00432382	0.0719061
527	72	mc	Na2S2O3	Gran	13C5 Glutamine	2	glutamate	330	0.820737	0.061579	0.0410656	0.00364812	0.0739325
527	72	mc	Na2S2O3	Gran	13C5 Glutamine	2	glutamate	330	0.821287	0.061607	0.040522	0.00370749	0.0737637
527	72	mc	Na2S2O3	Gran	13C5 Glutamine	3	glutamate	330	0.657687	0.0803586	0.0855085	0.00933027	0.169532
527	72	mc	Na2S2O3	Gran	13C5 Glutamine	3	glutamate	330	0.658693	0.0806371	0.0862263	0.00872229	0.168455
527	72	mc	Na2S2O3	PBMCs	1,2-13C2 Glucose	1	aspartate	418	0.901645	0.0578884	0.0381978	0.00255078	1.22931e-05
527	72	mc	Na2S2O3	PBMCs	1,2-13C2 Glucose	1	aspartate	418	0.900898	0.0586256	0.0380969	0.00255783	4.29645e-05
527	72	mc	Na2S2O3	PBMCs	1,2-13C2 Glucose	2	aspartate	418	0.935887	0.048413	0.0150287	0.000696052	3.29986e-05
527	72	mc	Na2S2O3	PBMCs	1,2-13C2 Glucose	2	aspartate	418	0.93651	0.0480796	0.0145337	0.00086911	7.61094e-05
527	72	mc	Na2S2O3	PBMCs	1,2-13C2 Glucose	3	aspartate	418	0.906044	0.0586314	0.032858	0.00261376	4.48338e-05
527	72	mc	Na2S2O3	PBMCs	1,2-13C2 Glucose	3	aspartate	418	0.906475	0.0587964	0.0324783	0.00252347	1.97854e-05
527	72	mc	Na2S2O3	PBMCs	13C6 Glucose	1	aspartate	418	0.845373	0.0667296	0.078225	0.00995407	0.000430971
527	72	mc	Na2S2O3	PBMCs	13C6 Glucose	1	aspartate	418	0.845198	0.0667605	0.0783295	0.00994057	0.000448606
527	72	mc	Na2S2O3	PBMCs	13C6 Glucose	2	aspartate	418	0.912854	0.0518364	0.0317111	0.00389298	7.8876e-05
527	72	mc	Na2S2O3	PBMCs	13C6 Glucose	2	aspartate	418	0.912964	0.0518704	0.0316585	0.00373065	0.000136719
527	72	mc	Na2S2O3	PBMCs	13C6 Glucose	3	aspartate	418	0.855553	0.0685952	0.0660703	0.00997943	0.000542414
527	72	mc	Na2S2O3	PBMCs	13C6 Glucose	3	aspartate	418	0.854948	0.0688564	0.0662066	0.0101436	0.000583561
527	72	mc	Na2S2O3	PBMCs	13C5 Glutamine	1	aspartate	418	0.602495	0.0629404	0.0956148	0.0217805	0.245509
527	72	mc	Na2S2O3	PBMCs	13C5 Glutamine	1	aspartate	418	0.60298	0.0630173	0.0952382	0.0218592	0.245236
527	72	mc	Na2S2O3	PBMCs	13C5 Glutamine	2	aspartate	418	0.620637	0.0663528	0.0956371	0.0176417	0.226095
527	72	mc	Na2S2O3	PBMCs	13C5 Glutamine	2	aspartate	418	0.622008	0.0646237	0.0958278	0.0178887	0.225783
527	72	mc	Na2S2O3	PBMCs	13C5 Glutamine	3	aspartate	418	0.632974	0.0735872	0.0917438	0.0169128	0.208951
527	72	mc	Na2S2O3	PBMCs	13C5 Glutamine	3	aspartate	418	0.633658	0.0738307	0.0915534	0.0165371	0.208616
527	72	mc	Na2S2O3	Gran	1,2-13C2 Glucose	1	aspartate	418	0.80626	0.100952	0.0806897	0.0118088	0.000443076
527	72	mc	Na2S2O3	Gran	1,2-13C2 Glucose	1	aspartate	418	0.80864	0.104563	0.0752446	0.00973254	0.00162283
527	72	mc	Na2S2O3	Gran	1,2-13C2 Glucose	2	aspartate	418	0.917326	0.0491053	0.0303342	0.0071629	-0.00282281
527	72	mc	Na2S2O3	Gran	1,2-13C2 Glucose	2	aspartate	418	0.922457	0.0461815	0.0341459	0.00134528	-0.00371578
527	72	mc	Na2S2O3	Gran	1,2-13C2 Glucose	3	aspartate	418	0.941281	0.045249	0.0276713	-0.00650138	-0.00969941
527	72	mc	Na2S2O3	Gran	1,2-13C2 Glucose	3	aspartate	418	0.941303	0.0503719	0.00837983	-0.00971189	8.19135e-05
527	72	mc	Na2S2O3	Gran	13C6 Glucose	1	aspartate	418	0.690155	0.112476	0.144548	0.0499345	0.00450764
527	72	mc	Na2S2O3	Gran	13C6 Glucose	1	aspartate	418	0.704558	0.111419	0.142846	0.0444097	-0.00236923
527	72	mc	Na2S2O3	Gran	13C6 Glucose	2	aspartate	418	0.891477	0.0501409	0.0571763	0.0050907	-0.00235794
527	72	mc	Na2S2O3	Gran	13C6 Glucose	2	aspartate	418	0.87263	0.0560524	0.0518721	0.0145268	-0.000355759
527	72	mc	Na2S2O3	Gran	13C6 Glucose	3	aspartate	418	0.889661	0.0627615	0.035298	0.00852036	-0.000400919
527	72	mc	Na2S2O3	Gran	13C6 Glucose	3	aspartate	418	0.902366	0.0568539	0.0358511	0.0117963	-0.00608089
527	72	mc	Na2S2O3	Gran	13C5 Glutamine	1	aspartate	418	0.844887	0.0595714	0.0396847	0.00568209	0.0583136
527	72	mc	Na2S2O3	Gran	13C5 Glutamine	1	aspartate	418	0.835283	0.0743581	0.0324141	0.00676179	0.0577643
527	72	mc	Na2S2O3	Gran	13C5 Glutamine	2	aspartate	418	0.852283	0.0473387	0.0390557	0.00503643	0.0633778
527	72	mc	Na2S2O3	Gran	13C5 Glutamine	2	aspartate	418	0.85735	0.0513632	0.0314405	0.00464658	0.0631829
527	72	mc	Na2S2O3	Gran	13C5 Glutamine	3	aspartate	418	0.699169	0.0770363	0.0715611	0.00757743	0.165368
527	72	mc	Na2S2O3	Gran	13C5 Glutamine	3	aspartate	418	0.700335	0.0719302	0.08011	0.00788945	0.160599
527	72	mc	Na2S2O3	PBMCs	1,2-13C2 Glucose	1	aspartate	390	0.913681	0.0621959	0.022955	0.00128135
527	72	mc	Na2S2O3	PBMCs	1,2-13C2 Glucose	1	aspartate	390	0.912679	0.0632982	0.0230055	0.000681716
527	72	mc	Na2S2O3	PBMCs	1,2-13C2 Glucose	2	aspartate	390	0.946225	0.0426347	0.00946975	0.00060192
527	72	mc	Na2S2O3	PBMCs	1,2-13C2 Glucose	2	aspartate	390	0.946143	0.042155	0.0098308	0.000796515
527	72	mc	Na2S2O3	PBMCs	1,2-13C2 Glucose	3	aspartate	390	0.915737	0.0612515	0.0202989	0.000454257
527	72	mc	Na2S2O3	PBMCs	1,2-13C2 Glucose	3	aspartate	390	0.915671	0.0611356	0.0201173	0.000538675
527	72	mc	Na2S2O3	PBMCs	13C6 Glucose	1	aspartate	390	0.86071	0.0874153	0.0482604	0.00406306
527	72	mc	Na2S2O3	PBMCs	13C6 Glucose	1	aspartate	390	0.861202	0.0869997	0.047699	0.00410685
527	72	mc	Na2S2O3	PBMCs	13C6 Glucose	2	aspartate	390	0.923006	0.0536443	0.0204454	0.00195902
527	72	mc	Na2S2O3	PBMCs	13C6 Glucose	2	aspartate	390	0.922329	0.0547213	0.0200274	0.00206795
527	72	mc	Na2S2O3	PBMCs	13C6 Glucose	3	aspartate	390	0.866768	0.0851788	0.0423377	0.00379567
527	72	mc	Na2S2O3	PBMCs	13C6 Glucose	3	aspartate	390	0.866078	0.0849643	0.0429273	0.00375433
527	72	mc	Na2S2O3	PBMCs	13C5 Glutamine	1	aspartate	390	0.604406	0.0909442	0.0592446	0.251651
527	72	mc	Na2S2O3	PBMCs	13C5 Glutamine	1	aspartate	390	0.603882	0.091001	0.0593061	0.251865
527	72	mc	Na2S2O3	PBMCs	13C5 Glutamine	2	aspartate	390	0.622206	0.0981853	0.056802	0.232604
527	72	mc	Na2S2O3	PBMCs	13C5 Glutamine	2	aspartate	390	0.624472	0.0968404	0.0547942	0.233708
527	72	mc	Na2S2O3	PBMCs	13C5 Glutamine	3	aspartate	390	0.635808	0.0989636	0.0555648	0.214936
527	72	mc	Na2S2O3	PBMCs	13C5 Glutamine	3	aspartate	390	0.637832	0.0982606	0.0551379	0.214306
527	72	mc	Na2S2O3	Gran	1,2-13C2 Glucose	1	aspartate	390	0.832134	0.115901	0.0513842	0.00156071
527	72	mc	Na2S2O3	Gran	1,2-13C2 Glucose	1	aspartate	390	0.832206	0.116574	0.0506159	0.00139544
527	72	mc	Na2S2O3	Gran	1,2-13C2 Glucose	2	aspartate	390	0.926076	0.0580653	0.0172719	-0.000810578
527	72	mc	Na2S2O3	Gran	1,2-13C2 Glucose	2	aspartate	390	0.926717	0.0581472	0.0162325	-0.000640254
527	72	mc	Na2S2O3	Gran	1,2-13C2 Glucose	3	aspartate	390	0.94742	0.0462834	0.00502258	0.00218566
527	72	mc	Na2S2O3	Gran	1,2-13C2 Glucose	3	aspartate	390	0.948733	0.0451916	0.00621429	0.00115349
527	72	mc	Na2S2O3	Gran	13C6 Glucose	1	aspartate	390	0.71278	0.167518	0.107393	0.0139732
527	72	mc	Na2S2O3	Gran	13C6 Glucose	1	aspartate	390	0.713001	0.168279	0.105972	0.0148755
527	72	mc	Na2S2O3	Gran	13C6 Glucose	2	aspartate	390	0.883797	0.0794616	0.0369776	0.000261663
527	72	mc	Na2S2O3	Gran	13C6 Glucose	2	aspartate	390	0.885963	0.0761619	0.0376911	0.000873741
527	72	mc	Na2S2O3	Gran	13C6 Glucose	3	aspartate	390	0.90247	0.0746189	0.0221485	0.00147467
527	72	mc	Na2S2O3	Gran	13C6 Glucose	3	aspartate	390	0.898419	0.0758067	0.0261897	0.000359411
527	72	mc	Na2S2O3	Gran	13C5 Glutamine	1	aspartate	390	0.848618	0.0696406	0.023262	0.0608773
527	72	mc	Na2S2O3	Gran	13C5 Glutamine	1	aspartate	390	0.84971	0.0662308	0.0243688	0.0623628
527	72	mc	Na2S2O3	Gran	13C5 Glutamine	2	aspartate	390	0.852606	0.0610072	0.0225977	0.0663952
527	72	mc	Na2S2O3	Gran	13C5 Glutamine	2	aspartate	390	0.853705	0.0598687	0.0223393	0.0663806
527	72	mc	Na2S2O3	Gran	13C5 Glutamine	3	aspartate	390	0.692545	0.0998343	0.0450403	0.168276
527	72	mc	Na2S2O3	Gran	13C5 Glutamine	3	aspartate	390	0.699626	0.0949414	0.0421255	0.168471
527	72	mc	Na2S2O3	PBMCs	1,2-13C2 Glucose	1	aspartate	302	0.946057	0.0333064	0.0199031
527	72	mc	Na2S2O3	PBMCs	1,2-13C2 Glucose	1	aspartate	302	0.945523	0.0333062	0.0202253
527	72	mc	Na2S2O3	PBMCs	1,2-13C2 Glucose	2	aspartate	302	0.965137	0.026498	0.00747672
527	72	mc	Na2S2O3	PBMCs	1,2-13C2 Glucose	2	aspartate	302	0.962915	0.0269349	0.00771983
527	72	mc	Na2S2O3	PBMCs	1,2-13C2 Glucose	3	aspartate	302	0.946939	0.0308478	0.0169068
527	72	mc	Na2S2O3	PBMCs	1,2-13C2 Glucose	3	aspartate	302	0.945666	0.0317215	0.0175632
527	72	mc	Na2S2O3	PBMCs	13C6 Glucose	1	aspartate	302	0.914195	0.0406708	0.0443752
527	72	mc	Na2S2O3	PBMCs	13C6 Glucose	1	aspartate	302	0.914222	0.0410931	0.0443521
527	72	mc	Na2S2O3	PBMCs	13C6 Glucose	2	aspartate	302	0.950223	0.029951	0.0178505
527	72	mc	Na2S2O3	PBMCs	13C6 Glucose	2	aspartate	302	0.950609	0.0298599	0.0179461
527	72	mc	Na2S2O3	PBMCs	13C6 Glucose	3	aspartate	302	0.915174	0.0410881	0.0386737
527	72	mc	Na2S2O3	PBMCs	13C6 Glucose	3	aspartate	302	0.915841	0.0404781	0.0381662
527	72	mc	Na2S2O3	PBMCs	13C5 Glutamine	1	aspartate	302	0.653926	0.0427085	0.301879
527	72	mc	Na2S2O3	PBMCs	13C5 Glutamine	1	aspartate	302	0.653415	0.0432456	0.302351
527	72	mc	Na2S2O3	PBMCs	13C5 Glutamine	2	aspartate	302	0.671645	0.0442531	0.277503
527	72	mc	Na2S2O3	PBMCs	13C5 Glutamine	2	aspartate	302	0.671323	0.0437237	0.278123
527	72	mc	Na2S2O3	PBMCs	13C5 Glutamine	3	aspartate	302	0.687472	0.0465603	0.258932
527	72	mc	Na2S2O3	PBMCs	13C5 Glutamine	3	aspartate	302	0.688997	0.0462716	0.258373
527	72	mc	Na2S2O3	Gran	1,2-13C2 Glucose	1	aspartate	302	0.899729	0.0575994	0.0465902
527	72	mc	Na2S2O3	Gran	1,2-13C2 Glucose	1	aspartate	302	0.898062	0.0581413	0.0469624
527	72	mc	Na2S2O3	Gran	1,2-13C2 Glucose	2	aspartate	302	0.958715	0.0284036	0.0159188
527	72	mc	Na2S2O3	Gran	1,2-13C2 Glucose	2	aspartate	302	0.957073	0.0288208	0.0161956
527	72	mc	Na2S2O3	Gran	1,2-13C2 Glucose	3	aspartate	302	0.961271	0.034395	0.00971405
527	72	mc	Na2S2O3	Gran	1,2-13C2 Glucose	3	aspartate	302	0.96367	0.0328611	0.00810583
527	72	mc	Na2S2O3	Gran	13C6 Glucose	1	aspartate	302	0.809488	0.0930691	0.101399
527	72	mc	Na2S2O3	Gran	13C6 Glucose	1	aspartate	302	0.809779	0.0934907	0.10164
527	72	mc	Na2S2O3	Gran	13C6 Glucose	2	aspartate	302	0.932267	0.0366689	0.0329038
527	72	mc	Na2S2O3	Gran	13C6 Glucose	2	aspartate	302	0.93268	0.0366227	0.0330753
527	72	mc	Na2S2O3	Gran	13C6 Glucose	3	aspartate	302	0.941807	0.0362428	0.0266063
527	72	mc	Na2S2O3	Gran	13C6 Glucose	3	aspartate	302	0.940538	0.0372603	0.026174
527	72	mc	Na2S2O3	Gran	13C5 Glutamine	1	aspartate	302	0.885486	0.0347729	0.0809619
527	72	mc	Na2S2O3	Gran	13C5 Glutamine	1	aspartate	302	0.884293	0.0348008	0.0814295
527	72	mc	Na2S2O3	Gran	13C5 Glutamine	2	aspartate	302	0.884516	0.0308518	0.0837181
527	72	mc	Na2S2O3	Gran	13C5 Glutamine	2	aspartate	302	0.878567	0.0314748	0.0834672
527	72	mc	Na2S2O3	Gran	13C5 Glutamine	3	aspartate	302	0.749887	0.0431005	0.207187
527	72	mc	Na2S2O3	Gran	13C5 Glutamine	3	aspartate	302	0.748565	0.0448644	0.208838
527	72	mc	Na2S2O3	PBMCs	1,2-13C2 Glucose	1	lactate	261	0.937758	0.0332184	0.0311781	3.85038e-06
527	72	mc	Na2S2O3	PBMCs	1,2-13C2 Glucose	1	lactate	261	0.938218	0.0330979	0.0311178	-8.63595e-05
527	72	mc	Na2S2O3	PBMCs	1,2-13C2 Glucose	2	lactate	261	0.939236	0.0342898	0.0279378	0.000481571
527	72	mc	Na2S2O3	PBMCs	1,2-13C2 Glucose	2	lactate	261	0.938419	0.034576	0.0282481	0.000497901
527	72	mc	Na2S2O3	PBMCs	1,2-13C2 Glucose	3	lactate	261	0.856602	0.0415073	0.106084	0.0023944
527	72	mc	Na2S2O3	PBMCs	1,2-13C2 Glucose	3	lactate	261	0.85757	0.0412899	0.105134	0.00257323
527	72	mc	Na2S2O3	PBMCs	13C6 Glucose	1	lactate	261	0.868194	0.0352588	0.00891385	0.107691
527	72	mc	Na2S2O3	PBMCs	13C6 Glucose	1	lactate	261	0.867948	0.0355241	0.00898208	0.107754
527	72	mc	Na2S2O3	PBMCs	13C6 Glucose	2	lactate	261	0.877002	0.0394484	0.0115817	0.0859725
527	72	mc	Na2S2O3	PBMCs	13C6 Glucose	2	lactate	261	0.891047	0.0382007	0.00998345	0.0728305
527	72	mc	Na2S2O3	PBMCs	13C6 Glucose	3	lactate	261	0.779116	0.0565234	0.0305465	0.165228
527	72	mc	Na2S2O3	PBMCs	13C6 Glucose	3	lactate	261	0.779486	0.0566348	0.0304921	0.164784
527	72	mc	Na2S2O3	PBMCs	13C5 Glutamine	1	lactate	261	0.96557	0.0319907	0.000810431	0.00161633
527	72	mc	Na2S2O3	PBMCs	13C5 Glutamine	1	lactate	261	0.965217	0.03221	0.00105356	0.00152034
527	72	mc	Na2S2O3	PBMCs	13C5 Glutamine	2	lactate	261	0.966392	0.0307579	0.000717631	0.00192761
527	72	mc	Na2S2O3	PBMCs	13C5 Glutamine	2	lactate	261	0.966861	0.0303961	0.000651156	0.00190306
527	72	mc	Na2S2O3	PBMCs	13C5 Glutamine	3	lactate	261	0.96683	0.0299604	0.00116589	0.00137001
527	72	mc	Na2S2O3	PBMCs	13C5 Glutamine	3	lactate	261	0.962694	0.0341483	0.00121937	0.00112478
527	72	mc	Na2S2O3	Gran	1,2-13C2 Glucose	1	lactate	261	0.92039	0.0361788	0.0504996	0.000584082
527	72	mc	Na2S2O3	Gran	1,2-13C2 Glucose	1	lactate	261	0.918054	0.0355125	0.0527561	0.0019068
527	72	mc	Na2S2O3	Gran	1,2-13C2 Glucose	2	lactate	261	0.883101	0.0378378	0.0837709	0.00255047
527	72	mc	Na2S2O3	Gran	1,2-13C2 Glucose	2	lactate	261	0.887447	0.0347957	0.0835392	0.00132346
527	72	mc	Na2S2O3	Gran	1,2-13C2 Glucose	3	lactate	261	0.941604	0.0266445	0.040323	-0.000179608
527	72	mc	Na2S2O3	Gran	1,2-13C2 Glucose	3	lactate	261	0.9309	0.0365033	0.0400266	0.00118382
527	72	mc	Na2S2O3	Gran	13C6 Glucose	1	lactate	261	0.836064	0.0497473	0.0190713	0.12584
527	72	mc	Na2S2O3	Gran	13C6 Glucose	1	lactate	261	0.828931	0.0509966	0.0207204	0.12993
527	72	mc	Na2S2O3	Gran	13C6 Glucose	2	lactate	261	0.774494	0.052028	0.0300499	0.185408
527	72	mc	Na2S2O3	Gran	13C6 Glucose	2	lactate	261	0.773645	0.053722	0.0284133	0.185442
527	72	mc	Na2S2O3	Gran	13C6 Glucose	3	lactate	261	0.874093	0.0397364	0.0126761	0.0995796
527	72	mc	Na2S2O3	Gran	13C6 Glucose	3	lactate	261	0.874194	0.0409637	0.011558	0.0986907
527	72	mc	Na2S2O3	Gran	13C5 Glutamine	1	lactate	261	0.979854	0.0270187	0.00316044	-0.000790665
527	72	mc	Na2S2O3	Gran	13C5 Glutamine	1	lactate	261	0.979621	0.0295979	-0.000888614	0.000449548
527	72	mc	Na2S2O3	Gran	13C5 Glutamine	2	lactate	261	0.97949	0.0284598	0.00118746	-5.28672e-05
527	72	mc	Na2S2O3	Gran	13C5 Glutamine	2	lactate	261	0.981349	0.0267419	0.000724215	-8.84109e-05
527	72	mc	Na2S2O3	Gran	13C5 Glutamine	3	lactate	261	0.981383	0.0272889	0.000127338	0.000688554
527	72	mc	Na2S2O3	Gran	13C5 Glutamine	3	lactate	261	0.973613	0.0345177	0.000977488	0.00011685
527	72	mc	Na2S2O3	PBMCs	1,2-13C2 Glucose	1	lactate	233	0.931187	0.0236899	0.045245
527	72	mc	Na2S2O3	PBMCs	1,2-13C2 Glucose	1	lactate	233	0.930741	0.0238463	0.0452231
527	72	mc	Na2S2O3	PBMCs	1,2-13C2 Glucose	2	lactate	233	0.924193	0.0244876	0.0522759
527	72	mc	Na2S2O3	PBMCs	1,2-13C2 Glucose	2	lactate	233	0.925586	0.0252273	0.0503873
527	72	mc	Na2S2O3	PBMCs	1,2-13C2 Glucose	3	lactate	233	0.840625	0.026941	0.137868
527	72	mc	Na2S2O3	PBMCs	1,2-13C2 Glucose	3	lactate	233	0.843037	0.0272438	0.135156
527	72	mc	Na2S2O3	PBMCs	13C6 Glucose	1	lactate	233	0.825737	0.0223742	0.156178
527	72	mc	Na2S2O3	PBMCs	13C6 Glucose	1	lactate	233	0.819968	0.0235068	0.16102
527	72	mc	Na2S2O3	PBMCs	13C6 Glucose	2	lactate	233	0.788645	0.0257703	0.190024
527	72	mc	Na2S2O3	PBMCs	13C6 Glucose	2	lactate	233	0.790554	0.025738	0.188052
527	72	mc	Na2S2O3	PBMCs	13C6 Glucose	3	lactate	233	0.726131	0.0288157	0.257425
527	72	mc	Na2S2O3	PBMCs	13C6 Glucose	3	lactate	233	0.73187	0.0290968	0.251154
527	72	mc	Na2S2O3	PBMCs	13C5 Glutamine	1	lactate	233	0.967949	0.0238764	0.00472131
527	72	mc	Na2S2O3	PBMCs	13C5 Glutamine	1	lactate	233	0.968374	0.0232918	0.00450634
527	72	mc	Na2S2O3	PBMCs	13C5 Glutamine	2	lactate	233	0.969894	0.0233194	0.00355243
527	72	mc	Na2S2O3	PBMCs	13C5 Glutamine	2	lactate	233	0.969164	0.0238725	0.00379655
527	72	mc	Na2S2O3	PBMCs	13C5 Glutamine	3	lactate	233	0.97616	0.0223006	0.00189237
527	72	mc	Na2S2O3	PBMCs	13C5 Glutamine	3	lactate	233	0.976399	0.0218914	0.00201535
527	72	mc	Na2S2O3	Gran	1,2-13C2 Glucose	1	lactate	233	0.922148	0.0238621	0.0561573
527	72	mc	Na2S2O3	Gran	1,2-13C2 Glucose	1	lactate	233	0.920926	0.023847	0.0573757
527	72	mc	Na2S2O3	Gran	1,2-13C2 Glucose	2	lactate	233	0.888616	0.0246777	0.0890428
527	72	mc	Na2S2O3	Gran	1,2-13C2 Glucose	2	lactate	233	0.887828	0.0252154	0.0892604
527	72	mc	Na2S2O3	Gran	1,2-13C2 Glucose	3	lactate	233	0.936361	0.0227041	0.0414062
527	72	mc	Na2S2O3	Gran	1,2-13C2 Glucose	3	lactate	233	0.936877	0.0224758	0.0410792
527	72	mc	Na2S2O3	Gran	13C6 Glucose	1	lactate	233	0.82987	0.0250485	0.149621
527	72	mc	Na2S2O3	Gran	13C6 Glucose	1	lactate	233	0.827912	0.0243124	0.15228
527	72	mc	Na2S2O3	Gran	13C6 Glucose	2	lactate	233	0.777144	0.0253136	0.206431
527	72	mc	Na2S2O3	Gran	13C6 Glucose	2	lactate	233	0.775687	0.0257978	0.207238
527	72	mc	Na2S2O3	Gran	13C6 Glucose	3	lactate	233	0.866653	0.0230267	0.113887
527	72	mc	Na2S2O3	Gran	13C6 Glucose	3	lactate	233	0.867128	0.0232157	0.113247
527	72	mc	Na2S2O3	Gran	13C5 Glutamine	1	lactate	233	0.974531	0.0228052	0.000912223
527	72	mc	Na2S2O3	Gran	13C5 Glutamine	1	lactate	233	0.975122	0.0224195	0.000371813
527	72	mc	Na2S2O3	Gran	13C5 Glutamine	2	lactate	233	0.976416	0.0223394	0.000694283
527	72	mc	Na2S2O3	Gran	13C5 Glutamine	2	lactate	233	0.976203	0.0224964	0.000806279
527	72	mc	Na2S2O3	Gran	13C5 Glutamine	3	lactate	233	0.974761	0.0220735	0.00125418
527	72	mc	Na2S2O3	Gran	13C5 Glutamine	3	lactate	233	0.974785	0.0221213	0.00120138
528	78	f	Na2S2O3	PBMCs	1,2-13C2 Glucose	1	glutamate	432	0.852514	0.0739087	0.0664012	0.0053899	0.00179993	3.63142e-05
528	78	f	Na2S2O3	PBMCs	1,2-13C2 Glucose	1	glutamate	432	0.85258	0.0739286	0.0661873	0.00539635	0.00190527	4.31584e-05
528	78	f	Na2S2O3	PBMCs	1,2-13C2 Glucose	2	glutamate	432	0.887641	0.066194	0.0422999	0.00300088	0.00087495	6.41208e-07
528	78	f	Na2S2O3	PBMCs	1,2-13C2 Glucose	2	glutamate	432	0.887502	0.0660763	0.0425881	0.00296859	0.000869406	8.56146e-06
528	78	f	Na2S2O3	PBMCs	1,2-13C2 Glucose	3	glutamate	432	0.877483	0.0672651	0.050231	0.00371713	0.00123508	8.53528e-05
528	78	f	Na2S2O3	PBMCs	1,2-13C2 Glucose	3	glutamate	432	0.877884	0.0670589	0.0500208	0.00374024	0.00125343	4.94383e-05
528	78	f	Na2S2O3	PBMCs	13C6 Glucose	1	glutamate	432	0.755048	0.0810334	0.134821	0.0187991	0.00956188	0.000845483
528	78	f	Na2S2O3	PBMCs	13C6 Glucose	1	glutamate	432	0.755098	0.0809648	0.134613	0.0189208	0.00968914	0.000824312
528	78	f	Na2S2O3	PBMCs	13C6 Glucose	2	glutamate	432	0.821847	0.0718345	0.0907768	0.0103173	0.00487223	0.000399553
528	78	f	Na2S2O3	PBMCs	13C6 Glucose	2	glutamate	432	0.821616	0.0718372	0.0910772	0.0101792	0.00491191	0.000430178
528	78	f	Na2S2O3	PBMCs	13C6 Glucose	3	glutamate	432	0.806716	0.0734117	0.10015	0.0124491	0.0067374	0.000610496
528	78	f	Na2S2O3	PBMCs	13C6 Glucose	3	glutamate	432	0.807234	0.0733027	0.0994109	0.0129173	0.00660574	0.000583167
528	78	f	Na2S2O3	PBMCs	13C5 Glutamine	1	glutamate	432	0.535804	0.0651605	0.0342809	0.10739	0.0164209	0.247522
528	78	f	Na2S2O3	PBMCs	13C5 Glutamine	1	glutamate	432	0.536053	0.0647722	0.0343275	0.107175	0.0164358	0.247871
528	78	f	Na2S2O3	PBMCs	13C5 Glutamine	2	glutamate	432	0.549348	0.0632265	0.0311096	0.104572	0.0155729	0.24261
528	78	f	Na2S2O3	PBMCs	13C5 Glutamine	2	glutamate	432	0.549245	0.0633419	0.0312562	0.104386	0.015626	0.242565
528	78	f	Na2S2O3	PBMCs	13C5 Glutamine	3	glutamate	432	0.620198	0.0607645	0.0248917	0.0842935	0.0120502	0.203357
528	78	f	Na2S2O3	PBMCs	13C5 Glutamine	3	glutamate	432	0.618693	0.0619354	0.0249263	0.0844783	0.0123761	0.202864
528	78	f	Na2S2O3	Gran	1,2-13C2 Glucose	1	glutamate	432	0.811647	0.0894531	0.0836848	0.011015	0.00405214	0.00024943
528	78	f	Na2S2O3	Gran	1,2-13C2 Glucose	1	glutamate	432	0.811384	0.0895668	0.0838164	0.0110399	0.00398603	0.000294552
528	78	f	Na2S2O3	Gran	1,2-13C2 Glucose	2	glutamate	432	0.89348	0.0645253	0.038011	0.00294397	0.00101658	3.82435e-05
528	78	f	Na2S2O3	Gran	1,2-13C2 Glucose	2	glutamate	432	0.89327	0.0646195	0.0380792	0.00306386	0.000937421	6.12971e-05
528	78	f	Na2S2O3	Gran	1,2-13C2 Glucose	3	glutamate	432	0.880995	0.0680062	0.0460543	0.0036457	0.00121747	8.37642e-05
528	78	f	Na2S2O3	Gran	1,2-13C2 Glucose	3	glutamate	432	0.879708	0.0688245	0.0466436	0.00351937	0.00119222	0.00011497
528	78	f	Na2S2O3	Gran	13C6 Glucose	1	glutamate	432	0.692861	0.100865	0.149669	0.0355555	0.0188534	0.00249212
528	78	f	Na2S2O3	Gran	13C6 Glucose	1	glutamate	432	0.693193	0.100875	0.148912	0.0358868	0.0187675	0.00267473
528	78	f	Na2S2O3	Gran	13C6 Glucose	2	glutamate	432	0.848409	0.0701218	0.0677929	0.00916856	0.00414331	0.000442184
528	78	f	Na2S2O3	Gran	13C6 Glucose	2	glutamate	432	0.849221	0.0699453	0.06733	0.00906971	0.00409098	0.000416182
528	78	f	Na2S2O3	Gran	13C6 Glucose	3	glutamate	432	0.808118	0.0763815	0.0946429	0.0135298	0.00673169	0.000669126
528	78	f	Na2S2O3	Gran	13C6 Glucose	3	glutamate	432	0.807617	0.0767159	0.0946611	0.0137279	0.00662838	0.000709551
528	78	f	Na2S2O3	Gran	13C5 Glutamine	1	glutamate	432	0.775996	0.0691267	0.0176879	0.0449695	0.00526241	0.0895746
528	78	f	Na2S2O3	Gran	13C5 Glutamine	1	glutamate	432	0.776296	0.0693343	0.0168488	0.0448221	0.00553478	0.0896816
528	78	f	Na2S2O3	Gran	13C5 Glutamine	2	glutamate	432	0.816055	0.0608934	0.0123789	0.0362961	0.00424398	0.0721494
528	78	f	Na2S2O3	Gran	13C5 Glutamine	2	glutamate	432	0.816066	0.061027	0.0123606	0.0362704	0.00429945	0.0719732
528	78	f	Na2S2O3	Gran	13C5 Glutamine	3	glutamate	432	0.803364	0.0606986	0.0125101	0.0380455	0.00484346	0.08277
528	78	f	Na2S2O3	Gran	13C5 Glutamine	3	glutamate	432	0.802687	0.0609012	0.0128771	0.0379217	0.00494581	0.0829163
528	78	f	Na2S2O3	PBMCs	1,2-13C2 Glucose	1	glutamate	330	0.865525	0.0716839	0.0568157	0.00642974	-0.000479083
528	78	f	Na2S2O3	PBMCs	1,2-13C2 Glucose	1	glutamate	330	0.866127	0.0712943	0.0565431	0.00659838	-0.000614618
528	78	f	Na2S2O3	PBMCs	1,2-13C2 Glucose	2	glutamate	330	0.898154	0.0622493	0.0364209	0.00379561	-0.000683054
528	78	f	Na2S2O3	PBMCs	1,2-13C2 Glucose	2	glutamate	330	0.897837	0.0625375	0.0363823	0.00381642	-0.000630029
528	78	f	Na2S2O3	PBMCs	1,2-13C2 Glucose	3	glutamate	330	0.889019	0.0645795	0.0423281	0.00432423	-0.000188463
528	78	f	Na2S2O3	PBMCs	1,2-13C2 Glucose	3	glutamate	330	0.889303	0.0640269	0.0424982	0.00426821	-2.70794e-05
528	78	f	Na2S2O3	PBMCs	13C6 Glucose	1	glutamate	330	0.7675	0.0888159	0.120205	0.0218988	0.00198451
528	78	f	Na2S2O3	PBMCs	13C6 Glucose	1	glutamate	330	0.76754	0.0889314	0.120297	0.0216792	0.0019644
528	78	f	Na2S2O3	PBMCs	13C6 Glucose	2	glutamate	330	0.832595	0.0738512	0.0809393	0.0118957	0.00100872
528	78	f	Na2S2O3	PBMCs	13C6 Glucose	2	glutamate	330	0.831106	0.0747087	0.0815856	0.0119493	0.000963854
528	78	f	Na2S2O3	PBMCs	13C6 Glucose	3	glutamate	330	0.817661	0.0766945	0.0892676	0.0153508	0.00134387
528	78	f	Na2S2O3	PBMCs	13C6 Glucose	3	glutamate	330	0.8179	0.0763616	0.0894764	0.0153341	0.00123283
528	78	f	Na2S2O3	PBMCs	13C5 Glutamine	1	glutamate	330	0.550729	0.0774352	0.115533	0.0141323	0.245694
528	78	f	Na2S2O3	PBMCs	13C5 Glutamine	1	glutamate	330	0.550883	0.0778139	0.115236	0.0138712	0.245665
528	78	f	Na2S2O3	PBMCs	13C5 Glutamine	2	glutamate	330	0.565001	0.0743036	0.110973	0.0129241	0.239973
528	78	f	Na2S2O3	PBMCs	13C5 Glutamine	2	glutamate	330	0.563815	0.0745512	0.111255	0.0130059	0.240494
528	78	f	Na2S2O3	PBMCs	13C5 Glutamine	3	glutamate	330	0.631667	0.0696827	0.089367	0.00982314	0.202254
528	78	f	Na2S2O3	PBMCs	13C5 Glutamine	3	glutamate	330	0.63048	0.0701378	0.0899472	0.00963806	0.202602
528	78	f	Na2S2O3	Gran	1,2-13C2 Glucose	1	glutamate	330	0.83043	0.0916682	0.0665174	0.011826	-0.000468061
528	78	f	Na2S2O3	Gran	1,2-13C2 Glucose	1	glutamate	330	0.829911	0.0925989	0.0668749	0.0111193	-0.000666732
528	78	f	Na2S2O3	Gran	1,2-13C2 Glucose	2	glutamate	330	0.906683	0.0592323	0.0310665	0.00346425	-0.000496828
528	78	f	Na2S2O3	Gran	1,2-13C2 Glucose	2	glutamate	330	0.907739	0.0586734	0.0303748	0.00368781	-0.000561844
528	78	f	Na2S2O3	Gran	1,2-13C2 Glucose	3	glutamate	330	0.892651	0.0647511	0.0387962	0.00401665	-0.000181548
528	78	f	Na2S2O3	Gran	1,2-13C2 Glucose	3	glutamate	330	0.893098	0.0645391	0.0384302	0.00411744	-0.000175416
528	78	f	Na2S2O3	Gran	13C6 Glucose	1	glutamate	330	0.711948	0.118212	0.126602	0.0410407	0.00228692
528	78	f	Na2S2O3	Gran	13C6 Glucose	1	glutamate	330	0.712816	0.117988	0.126565	0.0407156	0.00201961
528	78	f	Na2S2O3	Gran	13C6 Glucose	2	glutamate	330	0.864423	0.0674564	0.0576434	0.0107235	-0.000329652
528	78	f	Na2S2O3	Gran	13C6 Glucose	2	glutamate	330	0.863827	0.0682922	0.0578356	0.0102013	-0.000296787
528	78	f	Na2S2O3	Gran	13C6 Glucose	3	glutamate	330	0.820924	0.0810842	0.0814718	0.0154355	0.00140864
528	78	f	Na2S2O3	Gran	13C6 Glucose	3	glutamate	330	0.821002	0.0808732	0.081658	0.0153829	0.00139765
528	78	f	Na2S2O3	Gran	13C5 Glutamine	1	glutamate	330	0.793298	0.0690088	0.0467709	0.00445077	0.0890043
528	78	f	Na2S2O3	Gran	13C5 Glutamine	1	glutamate	330	0.794322	0.0680576	0.0472794	0.0033726	0.0900304
528	78	f	Na2S2O3	Gran	13C5 Glutamine	2	glutamate	330	0.829145	0.0590052	0.0381617	0.00398647	0.0716232
528	78	f	Na2S2O3	Gran	13C5 Glutamine	2	glutamate	330	0.829116	0.0590894	0.0378353	0.00416534	0.0716427
528	78	f	Na2S2O3	Gran	13C5 Glutamine	3	glutamate	330	0.813817	0.0599864	0.0402525	0.00420779	0.0829501
528	78	f	Na2S2O3	Gran	13C5 Glutamine	3	glutamate	330	0.814356	0.0593162	0.0402009	0.00432889	0.0830152
528	78	f	Na2S2O3	PBMCs	1,2-13C2 Glucose	1	aspartate	418	0.894782	0.061839	0.0408449	0.00293576	-5.21109e-05
528	78	f	Na2S2O3	PBMCs	1,2-13C2 Glucose	1	aspartate	418	0.894633	0.0618382	0.0408727	0.00290769	3.88614e-05
528	78	f	Na2S2O3	PBMCs	1,2-13C2 Glucose	2	aspartate	418	0.916877	0.0550645	0.0267064	0.00148607	4.85041e-05
528	78	f	Na2S2O3	PBMCs	1,2-13C2 Glucose	2	aspartate	418	0.916784	0.0549255	0.026953	0.00151036	-1.09667e-05
528	78	f	Na2S2O3	PBMCs	1,2-13C2 Glucose	3	aspartate	418	0.910569	0.0557784	0.0316099	0.00219299	5.24367e-05
528	78	f	Na2S2O3	PBMCs	1,2-13C2 Glucose	3	aspartate	418	0.909897	0.0565417	0.0313468	0.00229042	9.04789e-05
528	78	f	Na2S2O3	PBMCs	13C6 Glucose	1	aspartate	418	0.829582	0.0726684	0.0854798	0.0124786	0.000651353
528	78	f	Na2S2O3	PBMCs	13C6 Glucose	1	aspartate	418	0.829623	0.0723093	0.0856981	0.0124574	0.000729626
528	78	f	Na2S2O3	PBMCs	13C6 Glucose	2	aspartate	418	0.8734	0.0623554	0.0576814	0.00671977	0.000343902
528	78	f	Na2S2O3	PBMCs	13C6 Glucose	2	aspartate	418	0.873713	0.0618608	0.0579134	0.00664388	0.000358738
528	78	f	Na2S2O3	PBMCs	13C6 Glucose	3	aspartate	418	0.857764	0.064543	0.0683247	0.00941492	0.000573454
528	78	f	Na2S2O3	PBMCs	13C6 Glucose	3	aspartate	418	0.857725	0.0646031	0.0680624	0.00955955	0.000578449
528	78	f	Na2S2O3	PBMCs	13C5 Glutamine	1	aspartate	418	0.602019	0.0669763	0.0984244	0.0211761	0.239134
528	78	f	Na2S2O3	PBMCs	13C5 Glutamine	1	aspartate	418	0.602926	0.0656021	0.0986271	0.0213663	0.239353
528	78	f	Na2S2O3	PBMCs	13C5 Glutamine	2	aspartate	418	0.592221	0.0667285	0.10006	0.021025	0.248694
528	78	f	Na2S2O3	PBMCs	13C5 Glutamine	2	aspartate	418	0.591902	0.0669536	0.0998843	0.0213222	0.248684
528	78	f	Na2S2O3	PBMCs	13C5 Glutamine	3	aspartate	418	0.628531	0.0636371	0.0884078	0.0184822	0.227134
528	78	f	Na2S2O3	PBMCs	13C5 Glutamine	3	aspartate	418	0.628221	0.06529	0.0874742	0.0184621	0.226726
528	78	f	Na2S2O3	Gran	1,2-13C2 Glucose	1	aspartate	418	0.822961	0.0949868	0.0721115	0.0103795	0.000529604
528	78	f	Na2S2O3	Gran	1,2-13C2 Glucose	1	aspartate	418	0.821917	0.0955751	0.0724437	0.0102937	0.000534199
528	78	f	Na2S2O3	Gran	1,2-13C2 Glucose	2	aspartate	418	0.921716	0.0533113	0.0233835	0.00177588	7.02188e-05
528	78	f	Na2S2O3	Gran	1,2-13C2 Glucose	2	aspartate	418	0.922686	0.0522256	0.0233139	0.00184116	0.000212278
528	78	f	Na2S2O3	Gran	1,2-13C2 Glucose	3	aspartate	418	0.914633	0.0556196	0.0276935	0.00210174	0.000116262
528	78	f	Na2S2O3	Gran	1,2-13C2 Glucose	3	aspartate	418	0.913556	0.0568784	0.0272885	0.00223444	0.000172698
528	78	f	Na2S2O3	Gran	13C6 Glucose	1	aspartate	418	0.699016	0.121842	0.137599	0.039907	0.00421639
528	78	f	Na2S2O3	Gran	13C6 Glucose	1	aspartate	418	0.698244	0.12298	0.136861	0.0394995	0.00476892
528	78	f	Na2S2O3	Gran	13C6 Glucose	2	aspartate	418	0.889601	0.0590035	0.0448237	0.00649392	0.000704607
528	78	f	Na2S2O3	Gran	13C6 Glucose	2	aspartate	418	0.888738	0.0607476	0.0439304	0.00676042	0.000397405
528	78	f	Na2S2O3	Gran	13C6 Glucose	3	aspartate	418	0.867115	0.0666582	0.0569814	0.00924395	0.000591963
528	78	f	Na2S2O3	Gran	13C6 Glucose	3	aspartate	418	0.867097	0.0662479	0.0572403	0.00924309	0.000679727
528	78	f	Na2S2O3	Gran	13C5 Glutamine	1	aspartate	418	0.797876	0.0705862	0.0502869	0.00538383	0.0862604
528	78	f	Na2S2O3	Gran	13C5 Glutamine	1	aspartate	418	0.798106	0.0701437	0.0504119	0.00541814	0.0860194
528	78	f	Na2S2O3	Gran	13C5 Glutamine	2	aspartate	418	0.857107	0.056687	0.0333787	0.00341999	0.0560899
528	78	f	Na2S2O3	Gran	13C5 Glutamine	2	aspartate	418	0.859987	0.051805	0.0345176	0.00399815	0.0563032
528	78	f	Na2S2O3	Gran	13C5 Glutamine	3	aspartate	418	0.84095	0.0559033	0.0360622	0.00545493	0.0697906
528	78	f	Na2S2O3	Gran	13C5 Glutamine	3	aspartate	418	0.840591	0.0562913	0.0361345	0.00533181	0.0698769
528	78	f	Na2S2O3	PBMCs	1,2-13C2 Glucose	1	aspartate	390	0.911558	0.0656667	0.0225711	0.000863797
528	78	f	Na2S2O3	PBMCs	1,2-13C2 Glucose	1	aspartate	390	0.909259	0.0670492	0.0227537	0.00100281
528	78	f	Na2S2O3	PBMCs	1,2-13C2 Glucose	2	aspartate	390	0.930157	0.0534485	0.0150001	0.00151905
528	78	f	Na2S2O3	PBMCs	1,2-13C2 Glucose	2	aspartate	390	0.929019	0.0545694	0.0152997	0.00143368
528	78	f	Na2S2O3	PBMCs	1,2-13C2 Glucose	3	aspartate	390	0.923585	0.0561634	0.018029	0.00231518
528	78	f	Na2S2O3	PBMCs	1,2-13C2 Glucose	3	aspartate	390	0.923405	0.0572673	0.0178633	0.00190925
528	78	f	Na2S2O3	PBMCs	13C6 Glucose	1	aspartate	390	0.848567	0.0948079	0.0517123	0.00606273
528	78	f	Na2S2O3	PBMCs	13C6 Glucose	1	aspartate	390	0.847844	0.0950501	0.051285	0.00639992
528	78	f	Na2S2O3	PBMCs	13C6 Glucose	2	aspartate	390	0.886487	0.0759418	0.0336227	0.00412789
528	78	f	Na2S2O3	PBMCs	13C6 Glucose	2	aspartate	390	0.885338	0.0763834	0.0345927	0.00377071
528	78	f	Na2S2O3	PBMCs	13C6 Glucose	3	aspartate	390	0.872782	0.0814213	0.041298	0.00496469
528	78	f	Na2S2O3	PBMCs	13C6 Glucose	3	aspartate	390	0.873437	0.0805891	0.0413018	0.00528626
528	78	f	Na2S2O3	PBMCs	13C5 Glutamine	1	aspartate	390	0.6055	0.0953662	0.0589714	0.24707
528	78	f	Na2S2O3	PBMCs	13C5 Glutamine	1	aspartate	390	0.606501	0.0941674	0.0592097	0.246654
528	78	f	Na2S2O3	PBMCs	13C5 Glutamine	2	aspartate	390	0.594339	0.0957593	0.0598089	0.256764
528	78	f	Na2S2O3	PBMCs	13C5 Glutamine	2	aspartate	390	0.593606	0.0968054	0.0601277	0.255844
528	78	f	Na2S2O3	PBMCs	13C5 Glutamine	3	aspartate	390	0.629216	0.0891872	0.0530292	0.234521
528	78	f	Na2S2O3	PBMCs	13C5 Glutamine	3	aspartate	390	0.63063	0.0888177	0.0524437	0.234269
528	78	f	Na2S2O3	Gran	1,2-13C2 Glucose	1	aspartate	390	0.845859	0.11384	0.0408273	-0.00100599
528	78	f	Na2S2O3	Gran	1,2-13C2 Glucose	1	aspartate	390	0.846718	0.111862	0.0408714	-0.000744668
528	78	f	Na2S2O3	Gran	1,2-13C2 Glucose	2	aspartate	390	0.937149	0.0556587	0.00501417	0.00119124
528	78	f	Na2S2O3	Gran	1,2-13C2 Glucose	2	aspartate	390	0.942031	0.051726	0.00402815	0.00191387
528	78	f	Na2S2O3	Gran	1,2-13C2 Glucose	3	aspartate	390	0.926543	0.0561545	0.0163118	-0.000768941
528	78	f	Na2S2O3	Gran	1,2-13C2 Glucose	3	aspartate	390	0.927176	0.0553307	0.0170366	-0.00101627
528	78	f	Na2S2O3	Gran	13C6 Glucose	1	aspartate	390	0.73571	0.163295	0.0930008	0.00820264
528	78	f	Na2S2O3	Gran	13C6 Glucose	1	aspartate	390	0.738301	0.159595	0.088868	0.0111339
528	78	f	Na2S2O3	Gran	13C6 Glucose	2	aspartate	390	0.911527	0.0660286	0.0174559	0.00334963
528	78	f	Na2S2O3	Gran	13C6 Glucose	2	aspartate	390	0.919105	0.0611407	0.0143121	0.00558388
528	78	f	Na2S2O3	Gran	13C6 Glucose	3	aspartate	390	0.883424	0.0773794	0.0366352	0.00223588
528	78	f	Na2S2O3	Gran	13C6 Glucose	3	aspartate	390	0.882852	0.0780329	0.0361889	0.00252628
528	78	f	Na2S2O3	Gran	13C5 Glutamine	1	aspartate	390	0.814829	0.0804905	0.0239048	0.0855062
528	78	f	Na2S2O3	Gran	13C5 Glutamine	1	aspartate	390	0.821299	0.0791594	0.017519	0.0843745
528	78	f	Na2S2O3	Gran	13C5 Glutamine	2	aspartate	390	0.880853	0.0581917	0.00690744	0.0549838
528	78	f	Na2S2O3	Gran	13C5 Glutamine	2	aspartate	390	0.872846	0.0633417	0.0110431	0.0538895
528	78	f	Na2S2O3	Gran	13C5 Glutamine	3	aspartate	390	0.848421	0.0593225	0.0218732	0.0748538
528	78	f	Na2S2O3	Gran	13C5 Glutamine	3	aspartate	390	0.849134	0.0587049	0.0219659	0.0744286
528	78	f	Na2S2O3	PBMCs	1,2-13C2 Glucose	1	aspartate	302	0.941875	0.0338367	0.020721
528	78	f	Na2S2O3	PBMCs	1,2-13C2 Glucose	1	aspartate	302	0.944116	0.0342006	0.0206685
528	78	f	Na2S2O3	PBMCs	1,2-13C2 Glucose	2	aspartate	302	0.955575	0.0310251	0.0132334
528	78	f	Na2S2O3	PBMCs	1,2-13C2 Glucose	2	aspartate	302	0.954751	0.0313379	0.0135977
528	78	f	Na2S2O3	PBMCs	1,2-13C2 Glucose	3	aspartate	302	0.950727	0.0317845	0.015794
528	78	f	Na2S2O3	PBMCs	1,2-13C2 Glucose	3	aspartate	302	0.948598	0.0325103	0.0164199
528	78	f	Na2S2O3	PBMCs	13C6 Glucose	1	aspartate	302	0.903724	0.0457112	0.0491791
528	78	f	Na2S2O3	PBMCs	13C6 Glucose	1	aspartate	302	0.904671	0.0463138	0.0491337
528	78	f	Na2S2O3	PBMCs	13C6 Glucose	2	aspartate	302	0.931114	0.0356283	0.0322218
528	78	f	Na2S2O3	PBMCs	13C6 Glucose	2	aspartate	302	0.931809	0.0356911	0.0324258
528	78	f	Na2S2O3	PBMCs	13C6 Glucose	3	aspartate	302	0.91807	0.0401559	0.0394553
528	78	f	Na2S2O3	PBMCs	13C6 Glucose	3	aspartate	302	0.916916	0.0398084	0.0389724
528	78	f	Na2S2O3	PBMCs	13C5 Glutamine	1	aspartate	302	0.65512	0.0468934	0.296947
528	78	f	Na2S2O3	PBMCs	13C5 Glutamine	1	aspartate	302	0.65651	0.0461172	0.296281
528	78	f	Na2S2O3	PBMCs	13C5 Glutamine	2	aspartate	302	0.646874	0.0459455	0.306331
528	78	f	Na2S2O3	PBMCs	13C5 Glutamine	2	aspartate	302	0.64544	0.046005	0.307554
528	78	f	Na2S2O3	PBMCs	13C5 Glutamine	3	aspartate	302	0.676017	0.0430508	0.277684
528	78	f	Na2S2O3	PBMCs	13C5 Glutamine	3	aspartate	302	0.675386	0.0440409	0.277408
528	78	f	Na2S2O3	Gran	1,2-13C2 Glucose	1	aspartate	302	0.890131	0.0549682	0.0415799
528	78	f	Na2S2O3	Gran	1,2-13C2 Glucose	1	aspartate	302	0.890167	0.0554671	0.041112
528	78	f	Na2S2O3	Gran	1,2-13C2 Glucose	2	aspartate	302	0.931321	0.0287339	0.0125009
528	78	f	Na2S2O3	Gran	1,2-13C2 Glucose	2	aspartate	302	0.928488	0.0291019	0.0112828
528	78	f	Na2S2O3	Gran	1,2-13C2 Glucose	3	aspartate	302	0.943917	0.028741	0.0135119
528	78	f	Na2S2O3	Gran	1,2-13C2 Glucose	3	aspartate	302	0.940952	0.0305682	0.0139119
528	78	f	Na2S2O3	Gran	13C6 Glucose	1	aspartate	302	0.804706	0.0852708	0.089926
528	78	f	Na2S2O3	Gran	13C6 Glucose	1	aspartate	302	0.822548	0.0897582	0.0930142
528	78	f	Na2S2O3	Gran	13C6 Glucose	2	aspartate	302	0.911641	0.0381136	0.0214116
528	78	f	Na2S2O3	Gran	13C6 Glucose	2	aspartate	302	0.934981	0.0383687	0.0260631
528	78	f	Na2S2O3	Gran	13C6 Glucose	3	aspartate	302	0.914906	0.0383539	0.0326092
528	78	f	Na2S2O3	Gran	13C6 Glucose	3	aspartate	302	0.91257	0.0392783	0.0328165
528	78	f	Na2S2O3	Gran	13C5 Glutamine	1	aspartate	302	0.83152	0.0387751	0.114353
528	78	f	Na2S2O3	Gran	13C5 Glutamine	1	aspartate	302	0.848228	0.0394327	0.115136
528	78	f	Na2S2O3	Gran	13C5 Glutamine	2	aspartate	302	0.875801	0.0330671	0.0750453
528	78	f	Na2S2O3	Gran	13C5 Glutamine	2	aspartate	302	0.855051	0.0309292	0.0732781
528	78	f	Na2S2O3	Gran	13C5 Glutamine	3	aspartate	302	0.863509	0.0320946	0.0902532
528	78	f	Na2S2O3	Gran	13C5 Glutamine	3	aspartate	302	0.863674	0.0324308	0.0900912
528	78	f	Na2S2O3	PBMCs	1,2-13C2 Glucose	1	lactate	261	0.929275	0.0340298	0.0393656	-3.53084e-05
528	78	f	Na2S2O3	PBMCs	1,2-13C2 Glucose	1	lactate	261	0.931694	0.0337033	0.0371941	-2.99065e-05
528	78	f	Na2S2O3	PBMCs	1,2-13C2 Glucose	2	lactate	261	0.944907	0.0343692	0.022347	2.33194e-05
528	78	f	Na2S2O3	PBMCs	1,2-13C2 Glucose	2	lactate	261	0.946296	0.034051	0.0213264	-1.16475e-05
528	78	f	Na2S2O3	PBMCs	1,2-13C2 Glucose	3	lactate	261	0.859242	0.04035	0.105873	0.00113355
528	78	f	Na2S2O3	PBMCs	1,2-13C2 Glucose	3	lactate	261	0.860636	0.0401201	0.104709	0.00119729
528	78	f	Na2S2O3	PBMCs	13C6 Glucose	1	lactate	261	0.891163	0.0346702	0.00647085	0.0839434
528	78	f	Na2S2O3	PBMCs	13C6 Glucose	1	lactate	261	0.890473	0.034749	0.00635442	0.0847653
528	78	f	Na2S2O3	PBMCs	13C6 Glucose	2	lactate	261	0.871656	0.0371521	0.00989902	0.10069
528	78	f	Na2S2O3	PBMCs	13C6 Glucose	2	lactate	261	0.871322	0.0377439	0.00995569	0.100282
528	78	f	Na2S2O3	PBMCs	13C6 Glucose	3	lactate	261	0.741415	0.0474228	0.0257902	0.229753
528	78	f	Na2S2O3	PBMCs	13C6 Glucose	3	lactate	261	0.740374	0.0478044	0.0259763	0.230448
528	78	f	Na2S2O3	PBMCs	13C5 Glutamine	1	lactate	261	0.966712	0.0314322	0.000492408	0.00201645
528	78	f	Na2S2O3	PBMCs	13C5 Glutamine	1	lactate	261	0.966318	0.0317263	0.000556738	0.00200562
528	78	f	Na2S2O3	PBMCs	13C5 Glutamine	2	lactate	261	0.964753	0.0317514	0.000837646	0.00329206
528	78	f	Na2S2O3	PBMCs	13C5 Glutamine	2	lactate	261	0.965128	0.0317873	0.000516715	0.00323558
528	78	f	Na2S2O3	PBMCs	13C5 Glutamine	3	lactate	261	0.963146	0.0339697	0.00128369	0.00219109
528	78	f	Na2S2O3	PBMCs	13C5 Glutamine	3	lactate	261	0.963393	0.0336396	0.00127186	0.00222894
528	78	f	Na2S2O3	Gran	1,2-13C2 Glucose	1	lactate	261	0.930988	0.0340372	0.0367068	0.000627271
528	78	f	Na2S2O3	Gran	1,2-13C2 Glucose	1	lactate	261	0.931652	0.0338404	0.036224	0.000615968
528	78	f	Na2S2O3	Gran	1,2-13C2 Glucose	2	lactate	261	0.873158	0.0376846	0.0933404	0.00171817
528	78	f	Na2S2O3	Gran	1,2-13C2 Glucose	2	lactate	261	0.871916	0.037845	0.0944237	0.00181944
528	78	f	Na2S2O3	Gran	1,2-13C2 Glucose	3	lactate	261	0.839826	0.0417591	0.123586	0.00251201
528	78	f	Na2S2O3	Gran	1,2-13C2 Glucose	3	lactate	261	0.844237	0.0418841	0.118847	0.00250394
528	78	f	Na2S2O3	Gran	13C6 Glucose	1	lactate	261	0.850302	0.0403445	0.0150068	0.117197
528	78	f	Na2S2O3	Gran	13C6 Glucose	1	lactate	261	0.849511	0.0406504	0.014806	0.117952
528	78	f	Na2S2O3	Gran	13C6 Glucose	2	lactate	261	0.818369	0.0444639	0.0193854	0.145852
528	78	f	Na2S2O3	Gran	13C6 Glucose	2	lactate	261	0.819943	0.044381	0.0189231	0.14443
528	78	f	Na2S2O3	Gran	13C6 Glucose	3	lactate	261	0.706992	0.0552002	0.033139	0.253778
528	78	f	Na2S2O3	Gran	13C6 Glucose	3	lactate	261	0.704802	0.055571	0.033415	0.255649
528	78	f	Na2S2O3	Gran	13C5 Glutamine	1	lactate	261	0.968227	0.0310508	7.75036e-05	0.000312291
528	78	f	Na2S2O3	Gran	13C5 Glutamine	1	lactate	261	0.968924	0.0304457	0.000151756	0.000338873
528	78	f	Na2S2O3	Gran	13C5 Glutamine	2	lactate	261	0.967279	0.032017	0.000503088	0.00026718
528	78	f	Na2S2O3	Gran	13C5 Glutamine	2	lactate	261	0.967112	0.0321265	0.000574719	0.000268348
528	78	f	Na2S2O3	Gran	13C5 Glutamine	3	lactate	261	0.964412	0.0338702	0.00117827	0.00031027
528	78	f	Na2S2O3	Gran	13C5 Glutamine	3	lactate	261	0.96456	0.0337566	0.0012544	0.000244217
528	78	f	Na2S2O3	PBMCs	1,2-13C2 Glucose	1	lactate	233	0.907267	0.0235111	0.071431
528	78	f	Na2S2O3	PBMCs	1,2-13C2 Glucose	1	lactate	233	0.90847	0.0235981	0.0703434
528	78	f	Na2S2O3	PBMCs	1,2-13C2 Glucose	2	lactate	233	0.898885	0.0284583	0.0750349
528	78	f	Na2S2O3	PBMCs	1,2-13C2 Glucose	2	lactate	233	0.900432	0.0277856	0.0739387
528	78	f	Na2S2O3	PBMCs	1,2-13C2 Glucose	3	lactate	233	0.843244	0.0275305	0.135422
528	78	f	Na2S2O3	PBMCs	1,2-13C2 Glucose	3	lactate	233	0.843546	0.0273869	0.135125
528	78	f	Na2S2O3	PBMCs	13C6 Glucose	1	lactate	233	0.83128	0.0231118	0.151265
528	78	f	Na2S2O3	PBMCs	13C6 Glucose	1	lactate	233	0.838018	0.0224298	0.144954
528	78	f	Na2S2O3	PBMCs	13C6 Glucose	2	lactate	233	0.846549	0.0240059	0.133572
528	78	f	Na2S2O3	PBMCs	13C6 Glucose	2	lactate	233	0.844912	0.0247294	0.134946
528	78	f	Na2S2O3	PBMCs	13C6 Glucose	3	lactate	233	0.655718	0.0247219	0.334712
528	78	f	Na2S2O3	PBMCs	13C6 Glucose	3	lactate	233	0.659921	0.0248685	0.33021
528	78	f	Na2S2O3	PBMCs	13C5 Glutamine	1	lactate	233	0.973259	0.023137	0.00288229
528	78	f	Na2S2O3	PBMCs	13C5 Glutamine	1	lactate	233	0.972541	0.0239292	0.00278832
528	78	f	Na2S2O3	PBMCs	13C5 Glutamine	2	lactate	233	0.967607	0.0231787	0.00459765
528	78	f	Na2S2O3	PBMCs	13C5 Glutamine	2	lactate	233	0.967393	0.0235809	0.00421856
528	78	f	Na2S2O3	PBMCs	13C5 Glutamine	3	lactate	233	0.972145	0.0233536	0.00358173
528	78	f	Na2S2O3	PBMCs	13C5 Glutamine	3	lactate	233	0.972306	0.0231077	0.00362218
528	78	f	Na2S2O3	Gran	1,2-13C2 Glucose	1	lactate	233	0.929936	0.0235546	0.0461399
528	78	f	Na2S2O3	Gran	1,2-13C2 Glucose	1	lactate	233	0.930269	0.0238772	0.0455616
528	78	f	Na2S2O3	Gran	1,2-13C2 Glucose	2	lactate	233	0.861574	0.0250472	0.118433
528	78	f	Na2S2O3	Gran	1,2-13C2 Glucose	2	lactate	233	0.86201	0.0245048	0.118294
528	78	f	Na2S2O3	Gran	1,2-13C2 Glucose	3	lactate	233	0.825589	0.0267696	0.15391
528	78	f	Na2S2O3	Gran	1,2-13C2 Glucose	3	lactate	233	0.825302	0.0269953	0.153825
528	78	f	Na2S2O3	Gran	13C6 Glucose	1	lactate	233	0.794934	0.022161	0.189711
528	78	f	Na2S2O3	Gran	13C6 Glucose	1	lactate	233	0.794346	0.0223378	0.189905
528	78	f	Na2S2O3	Gran	13C6 Glucose	2	lactate	233	0.77419	0.0248751	0.209375
528	78	f	Na2S2O3	Gran	13C6 Glucose	2	lactate	233	0.776398	0.0239304	0.20813
528	78	f	Na2S2O3	Gran	13C6 Glucose	3	lactate	233	0.662952	0.0259692	0.327993
528	78	f	Na2S2O3	Gran	13C6 Glucose	3	lactate	233	0.657617	0.0261632	0.333196
528	78	f	Na2S2O3	Gran	13C5 Glutamine	1	lactate	233	0.973803	0.0209863	0.000435066
528	78	f	Na2S2O3	Gran	13C5 Glutamine	1	lactate	233	0.97423	0.0210006	0.000574758
528	78	f	Na2S2O3	Gran	13C5 Glutamine	2	lactate	233	0.975113	0.0226805	0.000593577
528	78	f	Na2S2O3	Gran	13C5 Glutamine	2	lactate	233	0.974842	0.0228168	0.000950838
528	78	f	Na2S2O3	Gran	13C5 Glutamine	3	lactate	233	0.974722	0.0225687	0.00106069
528	78	f	Na2S2O3	Gran	13C5 Glutamine	3	lactate	233	0.974935	0.0224392	0.000917121
529	52	f	Na2S2O3	PBMCs	1,2-13C2 Glucose	1	glutamate	432	0.873467	0.0701452	0.0515775	0.00387019	0.000829319	0.000124669
529	52	f	Na2S2O3	PBMCs	1,2-13C2 Glucose	1	glutamate	432	0.873244	0.0710182	0.0506908	0.00405225	0.000943803	4.88303e-05
529	52	f	Na2S2O3	PBMCs	1,2-13C2 Glucose	2	glutamate	432	0.910091	0.0609461	0.0267331	0.00173232	0.000443351	5.1234e-05
529	52	f	Na2S2O3	PBMCs	1,2-13C2 Glucose	2	glutamate	432	0.910086	0.061132	0.0264173	0.00186588	0.000444594	5.42234e-05
529	52	f	Na2S2O3	PBMCs	1,2-13C2 Glucose	3	glutamate	432	0.884264	0.0657469	0.0453214	0.00358867	0.00106919	8.40271e-06
529	52	f	Na2S2O3	PBMCs	1,2-13C2 Glucose	3	glutamate	432	0.883059	0.0666914	0.0457103	0.00345314	0.00103571	5.73143e-05
529	52	f	Na2S2O3	PBMCs	13C6 Glucose	1	glutamate	432	0.769296	0.0786393	0.126865	0.0164381	0.00822542	0.000667273
529	52	f	Na2S2O3	PBMCs	13C6 Glucose	1	glutamate	432	0.769399	0.0781708	0.127289	0.0165229	0.00800126	0.000732448
529	52	f	Na2S2O3	PBMCs	13C6 Glucose	2	glutamate	432	0.866696	0.0654064	0.05809	0.00673499	0.00286193	0.000241181
529	52	f	Na2S2O3	PBMCs	13C6 Glucose	2	glutamate	432	0.866986	0.0650286	0.0581709	0.00674572	0.00286038	0.000238678
529	52	f	Na2S2O3	PBMCs	13C6 Glucose	3	glutamate	432	0.815791	0.0687875	0.0969974	0.0119953	0.0059789	0.000507646
529	52	f	Na2S2O3	PBMCs	13C6 Glucose	3	glutamate	432	0.815815	0.0690496	0.0966316	0.0119007	0.00617872	0.000507847
529	52	f	Na2S2O3	PBMCs	13C5 Glutamine	1	glutamate	432	0.484777	0.0665063	0.0357391	0.11882	0.0181423	0.284143
529	52	f	Na2S2O3	PBMCs	13C5 Glutamine	1	glutamate	432	0.484979	0.0660446	0.0356972	0.119042	0.0184056	0.283732
529	52	f	Na2S2O3	PBMCs	13C5 Glutamine	2	glutamate	432	0.567135	0.0642257	0.0290105	0.0992763	0.0145444	0.231984
529	52	f	Na2S2O3	PBMCs	13C5 Glutamine	2	glutamate	432	0.566893	0.0648229	0.0286409	0.0987331	0.0144966	0.23266
529	52	f	Na2S2O3	PBMCs	13C5 Glutamine	3	glutamate	432	0.494449	0.0582236	0.029289	0.112528	0.0176965	0.295794
529	52	f	Na2S2O3	PBMCs	13C5 Glutamine	3	glutamate	432	0.494432	0.0579226	0.0291856	0.112717	0.0179323	0.295758
529	52	f	Na2S2O3	Gran	1,2-13C2 Glucose	1	glutamate	432	0.808697	0.0901188	0.0871673	0.0105105	0.0033192	0.000342077
529	52	f	Na2S2O3	Gran	1,2-13C2 Glucose	1	glutamate	432	0.810261	0.089448	0.086066	0.0104831	0.00359375	0.000321284
529	52	f	Na2S2O3	Gran	1,2-13C2 Glucose	2	glutamate	432	0.860565	0.0725953	0.0597759	0.00511464	0.00191471	0.000113618
529	52	f	Na2S2O3	Gran	1,2-13C2 Glucose	2	glutamate	432	0.860856	0.0723684	0.0597762	0.00517498	0.00180604	8.99242e-05
529	52	f	Na2S2O3	Gran	1,2-13C2 Glucose	3	glutamate	432	0.863603	0.0712015	0.0584001	0.00499858	0.00168409	0.000143743
529	52	f	Na2S2O3	Gran	1,2-13C2 Glucose	3	glutamate	432	0.863781	0.0711738	0.0580961	0.00514852	0.00172686	8.23356e-05
529	52	f	Na2S2O3	Gran	13C6 Glucose	1	glutamate	432	0.680915	0.103229	0.158355	0.036372	0.0189244	0.00260374
529	52	f	Na2S2O3	Gran	13C6 Glucose	1	glutamate	432	0.67994	0.103767	0.158792	0.0363842	0.01888	0.00256118
529	52	f	Na2S2O3	Gran	13C6 Glucose	2	glutamate	432	0.784942	0.0808419	0.109761	0.0155522	0.00838417	0.00067023
529	52	f	Na2S2O3	Gran	13C6 Glucose	2	glutamate	432	0.785038	0.0806089	0.109673	0.0160534	0.00797952	0.000785135
529	52	f	Na2S2O3	Gran	13C6 Glucose	3	glutamate	432	0.771146	0.0823461	0.119426	0.0175932	0.00879226	0.000835181
529	52	f	Na2S2O3	Gran	13C6 Glucose	3	glutamate	432	0.771282	0.0823923	0.119276	0.0177095	0.00877913	0.000664031
529	52	f	Na2S2O3	Gran	13C5 Glutamine	1	glutamate	432	0.780983	0.0688909	0.0175757	0.0456255	0.0051335	0.0843724
529	52	f	Na2S2O3	Gran	13C5 Glutamine	1	glutamate	432	0.780691	0.0690224	0.0173988	0.0458227	0.00511866	0.0845104
529	52	f	Na2S2O3	Gran	13C5 Glutamine	2	glutamate	432	0.79173	0.0633307	0.0149752	0.0441543	0.0049564	0.0832821
529	52	f	Na2S2O3	Gran	13C5 Glutamine	2	glutamate	432	0.791179	0.0639439	0.0147113	0.0441402	0.00501925	0.0834272
529	52	f	Na2S2O3	Gran	13C5 Glutamine	3	glutamate	432	0.781605	0.058993	0.013211	0.0436071	0.00583223	0.0994554
529	52	f	Na2S2O3	Gran	13C5 Glutamine	3	glutamate	432	0.781151	0.0593653	0.0132908	0.0436082	0.00579253	0.0995447
529	52	f	Na2S2O3	PBMCs	1,2-13C2 Glucose	1	glutamate	330	0.883511	0.0665077	0.0455084	0.00390169	0.000436506
529	52	f	Na2S2O3	PBMCs	1,2-13C2 Glucose	1	glutamate	330	0.884043	0.0660186	0.045776	0.00367749	0.000414601
529	52	f	Na2S2O3	PBMCs	1,2-13C2 Glucose	2	glutamate	330	0.92263	0.0531626	0.0224423	0.0018554	-0.000139337
529	52	f	Na2S2O3	PBMCs	1,2-13C2 Glucose	2	glutamate	330	0.92218	0.0534062	0.0226225	0.00189851	-0.000144087
529	52	f	Na2S2O3	PBMCs	1,2-13C2 Glucose	3	glutamate	330	0.89631	0.0605796	0.0397372	0.00332952	3.21781e-05
529	52	f	Na2S2O3	PBMCs	1,2-13C2 Glucose	3	glutamate	330	0.895937	0.0609322	0.0397673	0.00333654	2.72249e-05
529	52	f	Na2S2O3	PBMCs	13C6 Glucose	1	glutamate	330	0.781828	0.0845441	0.113108	0.0194627	0.00121105
529	52	f	Na2S2O3	PBMCs	13C6 Glucose	1	glutamate	330	0.782204	0.0844048	0.113024	0.0194801	0.000999465
529	52	f	Na2S2O3	PBMCs	13C6 Glucose	2	glutamate	330	0.879916	0.0617076	0.0512411	0.00694259	0.000251967
529	52	f	Na2S2O3	PBMCs	13C6 Glucose	2	glutamate	330	0.879595	0.0618161	0.0513728	0.00694336	0.000345709
529	52	f	Na2S2O3	PBMCs	13C6 Glucose	3	glutamate	330	0.827053	0.0700519	0.0879391	0.0144148	0.000609763
529	52	f	Na2S2O3	PBMCs	13C6 Glucose	3	glutamate	330	0.827111	0.0703541	0.0874773	0.0143305	0.000815241
529	52	f	Na2S2O3	PBMCs	13C5 Glutamine	1	glutamate	330	0.495682	0.0822426	0.126962	0.0194485	0.279706
529	52	f	Na2S2O3	PBMCs	13C5 Glutamine	1	glutamate	330	0.495603	0.082859	0.126807	0.0192132	0.279652
529	52	f	Na2S2O3	PBMCs	13C5 Glutamine	2	glutamate	330	0.579469	0.0760545	0.103899	0.0138835	0.229801
529	52	f	Na2S2O3	PBMCs	13C5 Glutamine	2	glutamate	330	0.579773	0.0758492	0.104057	0.0136681	0.229885
529	52	f	Na2S2O3	PBMCs	13C5 Glutamine	3	glutamate	330	0.505716	0.0706705	0.117467	0.0176214	0.292512
529	52	f	Na2S2O3	PBMCs	13C5 Glutamine	3	glutamate	330	0.505127	0.0707431	0.117808	0.0174913	0.292953
529	52	f	Na2S2O3	Gran	1,2-13C2 Glucose	1	glutamate	330	0.822994	0.0940373	0.0715317	0.0106189	0.000716984
529	52	f	Na2S2O3	Gran	1,2-13C2 Glucose	1	glutamate	330	0.823297	0.0939871	0.0715503	0.0105041	0.000564154
529	52	f	Na2S2O3	Gran	1,2-13C2 Glucose	2	glutamate	330	0.873303	0.0716284	0.0494481	0.00559915	-3.69104e-05
529	52	f	Na2S2O3	Gran	1,2-13C2 Glucose	2	glutamate	330	0.873657	0.0710259	0.0499035	0.00546286	-9.32386e-05
529	52	f	Na2S2O3	Gran	1,2-13C2 Glucose	3	glutamate	330	0.875802	0.0703764	0.0484383	0.00533006	4.72216e-05
529	52	f	Na2S2O3	Gran	1,2-13C2 Glucose	3	glutamate	330	0.875748	0.0702679	0.0486594	0.00530439	-4.47976e-05
529	52	f	Na2S2O3	Gran	13C6 Glucose	1	glutamate	330	0.697479	0.12138	0.135671	0.0415739	0.00422406
529	52	f	Na2S2O3	Gran	13C6 Glucose	1	glutamate	330	0.697676	0.121634	0.13539	0.0413563	0.00426033
529	52	f	Na2S2O3	Gran	13C6 Glucose	2	glutamate	330	0.798919	0.0862939	0.0946644	0.0192375	0.00088979
529	52	f	Na2S2O3	Gran	13C6 Glucose	2	glutamate	330	0.79881	0.0865898	0.0945201	0.0192236	0.000914158
529	52	f	Na2S2O3	Gran	13C6 Glucose	3	glutamate	330	0.782926	0.0923303	0.103405	0.0202046	0.00133462
529	52	f	Na2S2O3	Gran	13C6 Glucose	3	glutamate	330	0.783682	0.0918494	0.103138	0.0202693	0.00122279
529	52	f	Na2S2O3	Gran	13C5 Glutamine	1	glutamate	330	0.795232	0.0690314	0.0481099	0.00504166	0.0843817
529	52	f	Na2S2O3	Gran	13C5 Glutamine	1	glutamate	330	0.79517	0.0694255	0.0478929	0.00499836	0.0842824
529	52	f	Na2S2O3	Gran	13C5 Glutamine	2	glutamate	330	0.803528	0.0641623	0.0458461	0.00508074	0.0831213
529	52	f	Na2S2O3	Gran	13C5 Glutamine	2	glutamate	330	0.802794	0.0642928	0.0462144	0.00502823	0.0831773
529	52	f	Na2S2O3	Gran	13C5 Glutamine	3	glutamate	330	0.793193	0.0588037	0.0451697	0.00585981	0.0984893
529	52	f	Na2S2O3	Gran	13C5 Glutamine	3	glutamate	330	0.792068	0.0594264	0.0454288	0.00582507	0.0988348
529	52	f	Na2S2O3	PBMCs	1,2-13C2 Glucose	1	aspartate	418	0.916086	0.0556293	0.0272044	0.001455	-0.00012278
529	52	f	Na2S2O3	PBMCs	1,2-13C2 Glucose	1	aspartate	418	0.915163	0.05571	0.0277657	0.00132276	0.000163558
529	52	f	Na2S2O3	PBMCs	1,2-13C2 Glucose	2	aspartate	418	0.929141	0.0502689	0.0192488	0.00136747	8.42781e-05
529	52	f	Na2S2O3	PBMCs	1,2-13C2 Glucose	2	aspartate	418	0.929006	0.0507112	0.0194319	0.000678491	0.000260157
529	52	f	Na2S2O3	PBMCs	1,2-13C2 Glucose	3	aspartate	418	0.912405	0.0556014	0.0301616	0.00195401	3.80469e-05
529	52	f	Na2S2O3	PBMCs	1,2-13C2 Glucose	3	aspartate	418	0.913025	0.0555505	0.0295829	0.00187979	0.000124592
529	52	f	Na2S2O3	PBMCs	13C6 Glucose	1	aspartate	418	0.84203	0.0685167	0.0794059	0.0103878	0.000436856
529	52	f	Na2S2O3	PBMCs	13C6 Glucose	1	aspartate	418	0.841641	0.0685547	0.0795015	0.0104705	0.000548441
529	52	f	Na2S2O3	PBMCs	13C6 Glucose	2	aspartate	418	0.894178	0.0568836	0.0436724	0.00536927	0.000258011
529	52	f	Na2S2O3	PBMCs	13C6 Glucose	2	aspartate	418	0.894474	0.0564278	0.0438204	0.00538219	0.000250129
529	52	f	Na2S2O3	PBMCs	13C6 Glucose	3	aspartate	418	0.866373	0.0601003	0.0649067	0.00888232	0.000307179
529	52	f	Na2S2O3	PBMCs	13C6 Glucose	3	aspartate	418	0.86567	0.0611153	0.0645416	0.00879414	0.0004753
529	52	f	Na2S2O3	PBMCs	13C5 Glutamine	1	aspartate	418	0.559705	0.0664267	0.106662	0.0229429	0.27642
529	52	f	Na2S2O3	PBMCs	13C5 Glutamine	1	aspartate	418	0.5593	0.0661359	0.106532	0.0229563	0.277255
529	52	f	Na2S2O3	PBMCs	13C5 Glutamine	2	aspartate	418	0.590083	0.0643411	0.0948436	0.021216	0.259373
529	52	f	Na2S2O3	PBMCs	13C5 Glutamine	2	aspartate	418	0.590425	0.0643283	0.0947284	0.0210866	0.25937
529	52	f	Na2S2O3	PBMCs	13C5 Glutamine	3	aspartate	418	0.556023	0.0598399	0.0969244	0.0228539	0.298639
529	52	f	Na2S2O3	PBMCs	13C5 Glutamine	3	aspartate	418	0.556127	0.0596893	0.0967465	0.0230823	0.298594
529	52	f	Na2S2O3	Gran	1,2-13C2 Glucose	1	aspartate	418	0.8373	0.0887358	0.066255	0.00848966	8.62655e-05
529	52	f	Na2S2O3	Gran	1,2-13C2 Glucose	1	aspartate	418	0.837715	0.0886479	0.0657807	0.00810044	0.000537331
529	52	f	Na2S2O3	Gran	1,2-13C2 Glucose	2	aspartate	418	0.892268	0.0639283	0.0408694	0.00309852	0.000245018
529	52	f	Na2S2O3	Gran	1,2-13C2 Glucose	2	aspartate	418	0.89274	0.0630434	0.0410094	0.00345513	0.000165514
529	52	f	Na2S2O3	Gran	1,2-13C2 Glucose	3	aspartate	418	0.897989	0.0603944	0.0385425	0.00323084	0.000151171
529	52	f	Na2S2O3	Gran	1,2-13C2 Glucose	3	aspartate	418	0.898004	0.0601889	0.0384788	0.00336178	0.000264006
529	52	f	Na2S2O3	Gran	13C6 Glucose	1	aspartate	418	0.713534	0.116551	0.132003	0.0362863	0.00388762
529	52	f	Na2S2O3	Gran	13C6 Glucose	1	aspartate	418	0.713954	0.117384	0.128905	0.0383758	0.00344079
529	52	f	Na2S2O3	Gran	13C6 Glucose	2	aspartate	418	0.831736	0.0749574	0.0799419	0.0133563	0.0010257
529	52	f	Na2S2O3	Gran	13C6 Glucose	2	aspartate	418	0.832791	0.0742751	0.0792124	0.0135241	0.00123211
529	52	f	Na2S2O3	Gran	13C6 Glucose	3	aspartate	418	0.816924	0.0773136	0.0900394	0.0157605	0.00090851
529	52	f	Na2S2O3	Gran	13C6 Glucose	3	aspartate	418	0.818057	0.076687	0.0901154	0.0150795	0.00101721
529	52	f	Na2S2O3	Gran	13C5 Glutamine	1	aspartate	418	0.811242	0.0669958	0.0470423	0.0049686	0.0793723
529	52	f	Na2S2O3	Gran	13C5 Glutamine	1	aspartate	418	0.810442	0.0669196	0.0472825	0.00512215	0.0796301
529	52	f	Na2S2O3	Gran	13C5 Glutamine	2	aspartate	418	0.832743	0.0588001	0.0414419	0.00399281	0.0715359
529	52	f	Na2S2O3	Gran	13C5 Glutamine	2	aspartate	418	0.83131	0.059247	0.0421413	0.00414828	0.0715798
529	52	f	Na2S2O3	Gran	13C5 Glutamine	3	aspartate	418	0.835578	0.0529933	0.0364217	0.00538532	0.0788285
529	52	f	Na2S2O3	Gran	13C5 Glutamine	3	aspartate	418	0.83566	0.0527306	0.0366374	0.00526313	0.078915
529	52	f	Na2S2O3	PBMCs	1,2-13C2 Glucose	1	aspartate	390	0.927398	0.0570918	0.0171372	-0.00151959
529	52	f	Na2S2O3	PBMCs	1,2-13C2 Glucose	1	aspartate	390	0.926659	0.0564929	0.017163	-0.00105513
529	52	f	Na2S2O3	PBMCs	1,2-13C2 Glucose	2	aspartate	390	0.937372	0.047589	0.0110316	0.00135655
529	52	f	Na2S2O3	PBMCs	1,2-13C2 Glucose	2	aspartate	390	0.936269	0.048254	0.0114377	0.00140615
529	52	f	Na2S2O3	PBMCs	1,2-13C2 Glucose	3	aspartate	390	0.923852	0.0578494	0.0159364	0.00151612
529	52	f	Na2S2O3	PBMCs	1,2-13C2 Glucose	3	aspartate	390	0.923469	0.0578542	0.0161068	0.00160289
529	52	f	Na2S2O3	PBMCs	13C6 Glucose	1	aspartate	390	0.858984	0.0899514	0.048193	0.00339551
529	52	f	Na2S2O3	PBMCs	13C6 Glucose	1	aspartate	390	0.857926	0.0901092	0.0482842	0.00370535
529	52	f	Na2S2O3	PBMCs	13C6 Glucose	2	aspartate	390	0.906887	0.0642194	0.0264012	0.00241637
529	52	f	Na2S2O3	PBMCs	13C6 Glucose	2	aspartate	390	0.907323	0.0642749	0.0258646	0.00251622
529	52	f	Na2S2O3	PBMCs	13C6 Glucose	3	aspartate	390	0.879527	0.0778326	0.0391577	0.00337564
529	52	f	Na2S2O3	PBMCs	13C6 Glucose	3	aspartate	390	0.880398	0.0768194	0.0394206	0.00330169
529	52	f	Na2S2O3	PBMCs	13C5 Glutamine	1	aspartate	390	0.557997	0.102987	0.0673871	0.281142
529	52	f	Na2S2O3	PBMCs	13C5 Glutamine	1	aspartate	390	0.558358	0.101297	0.0678395	0.280872
529	52	f	Na2S2O3	PBMCs	13C5 Glutamine	2	aspartate	390	0.590988	0.0922483	0.0593451	0.263623
529	52	f	Na2S2O3	PBMCs	13C5 Glutamine	2	aspartate	390	0.59091	0.0922427	0.0595356	0.263724
529	52	f	Na2S2O3	PBMCs	13C5 Glutamine	3	aspartate	390	0.553725	0.0895652	0.0616459	0.302062
529	52	f	Na2S2O3	PBMCs	13C5 Glutamine	3	aspartate	390	0.554532	0.0893414	0.0612068	0.302369
529	52	f	Na2S2O3	Gran	1,2-13C2 Glucose	1	aspartate	390	0.854878	0.104873	0.0377434	0.00200605
529	52	f	Na2S2O3	Gran	1,2-13C2 Glucose	1	aspartate	390	0.851664	0.105574	0.0384464	0.00217211
529	52	f	Na2S2O3	Gran	1,2-13C2 Glucose	2	aspartate	390	0.901932	0.0725608	0.0235363	0.000520326
529	52	f	Na2S2O3	Gran	1,2-13C2 Glucose	2	aspartate	390	0.901039	0.0731732	0.0236638	0.000382829
529	52	f	Na2S2O3	Gran	1,2-13C2 Glucose	3	aspartate	390	0.908195	0.0670361	0.0240821	6.58812e-05
529	52	f	Na2S2O3	Gran	1,2-13C2 Glucose	3	aspartate	390	0.908244	0.0668115	0.0243143	3.04419e-05
529	52	f	Na2S2O3	Gran	13C6 Glucose	1	aspartate	390	0.736812	0.157594	0.0947292	0.0110381
529	52	f	Na2S2O3	Gran	13C6 Glucose	1	aspartate	390	0.734618	0.156382	0.0949541	0.012429
529	52	f	Na2S2O3	Gran	13C6 Glucose	2	aspartate	390	0.842283	0.101575	0.0487099	0.00423622
529	52	f	Na2S2O3	Gran	13C6 Glucose	2	aspartate	390	0.845289	0.100103	0.0499226	0.00378946
529	52	f	Na2S2O3	Gran	13C6 Glucose	3	aspartate	390	0.829906	0.107117	0.0577054	0.00397365
529	52	f	Na2S2O3	Gran	13C6 Glucose	3	aspartate	390	0.830192	0.106753	0.0582484	0.00338273
529	52	f	Na2S2O3	Gran	13C5 Glutamine	1	aspartate	390	0.818167	0.0778271	0.0264508	0.0808641
529	52	f	Na2S2O3	Gran	13C5 Glutamine	1	aspartate	390	0.817213	0.0776025	0.0261512	0.0816354
529	52	f	Na2S2O3	Gran	13C5 Glutamine	2	aspartate	390	0.838018	0.0698583	0.0215697	0.0724618
529	52	f	Na2S2O3	Gran	13C5 Glutamine	2	aspartate	390	0.835562	0.0697007	0.0236298	0.0732122
529	52	f	Na2S2O3	Gran	13C5 Glutamine	3	aspartate	390	0.837826	0.0616697	0.0217158	0.081414
529	52	f	Na2S2O3	Gran	13C5 Glutamine	3	aspartate	390	0.837771	0.0617425	0.0219812	0.0808959
529	52	f	Na2S2O3	PBMCs	1,2-13C2 Glucose	1	aspartate	302	0.962098	0.0308185	0.0147737
529	52	f	Na2S2O3	PBMCs	1,2-13C2 Glucose	1	aspartate	302	0.962909	0.0307509	0.0145564
529	52	f	Na2S2O3	PBMCs	1,2-13C2 Glucose	2	aspartate	302	0.967317	0.0277426	0.00945726
529	52	f	Na2S2O3	PBMCs	1,2-13C2 Glucose	2	aspartate	302	0.954562	0.0280286	0.00945049
529	52	f	Na2S2O3	PBMCs	1,2-13C2 Glucose	3	aspartate	302	0.951367	0.0302537	0.0155039
529	52	f	Na2S2O3	PBMCs	1,2-13C2 Glucose	3	aspartate	302	0.95302	0.0303445	0.0156832
529	52	f	Na2S2O3	PBMCs	13C6 Glucose	1	aspartate	302	0.912581	0.0407332	0.0460426
529	52	f	Na2S2O3	PBMCs	13C6 Glucose	1	aspartate	302	0.912316	0.0419108	0.0456451
529	52	f	Na2S2O3	PBMCs	13C6 Glucose	2	aspartate	302	0.936487	0.032112	0.0237337
529	52	f	Na2S2O3	PBMCs	13C6 Glucose	2	aspartate	302	0.93698	0.032347	0.024074
529	52	f	Na2S2O3	PBMCs	13C6 Glucose	3	aspartate	302	0.924235	0.036467	0.0369398
529	52	f	Na2S2O3	PBMCs	13C6 Glucose	3	aspartate	302	0.924773	0.0365391	0.0369202
529	52	f	Na2S2O3	PBMCs	13C5 Glutamine	1	aspartate	302	0.612004	0.0454251	0.336773
529	52	f	Na2S2O3	PBMCs	13C5 Glutamine	1	aspartate	302	0.616746	0.0454905	0.339386
529	52	f	Na2S2O3	PBMCs	13C5 Glutamine	2	aspartate	302	0.63675	0.0436021	0.312617
529	52	f	Na2S2O3	PBMCs	13C5 Glutamine	2	aspartate	302	0.636883	0.0429853	0.312843
529	52	f	Na2S2O3	PBMCs	13C5 Glutamine	3	aspartate	302	0.601693	0.0414131	0.354015
529	52	f	Na2S2O3	PBMCs	13C5 Glutamine	3	aspartate	302	0.600776	0.0416997	0.355179
529	52	f	Na2S2O3	Gran	1,2-13C2 Glucose	1	aspartate	302	0.913824	0.055546	0.0399121
529	52	f	Na2S2O3	Gran	1,2-13C2 Glucose	1	aspartate	302	0.915995	0.0550391	0.0390313
529	52	f	Na2S2O3	Gran	1,2-13C2 Glucose	2	aspartate	302	0.922309	0.0351141	0.024347
529	52	f	Na2S2O3	Gran	1,2-13C2 Glucose	2	aspartate	302	0.922094	0.0351224	0.023275
529	52	f	Na2S2O3	Gran	1,2-13C2 Glucose	3	aspartate	302	0.923737	0.0343337	0.0210383
529	52	f	Na2S2O3	Gran	1,2-13C2 Glucose	3	aspartate	302	0.948103	0.034645	0.022124
529	52	f	Na2S2O3	Gran	13C6 Glucose	1	aspartate	302	0.82893	0.085084	0.0892467
529	52	f	Na2S2O3	Gran	13C6 Glucose	1	aspartate	302	0.816698	0.0838684	0.0875233
529	52	f	Na2S2O3	Gran	13C6 Glucose	2	aspartate	302	0.883983	0.0484196	0.049
529	52	f	Na2S2O3	Gran	13C6 Glucose	2	aspartate	302	0.906923	0.0503171	0.0503692
529	52	f	Na2S2O3	Gran	13C6 Glucose	3	aspartate	302	0.874734	0.0486193	0.0537344
529	52	f	Na2S2O3	Gran	13C6 Glucose	3	aspartate	302	0.89713	0.0510377	0.0553992
529	52	f	Na2S2O3	Gran	13C5 Glutamine	1	aspartate	302	0.85466	0.040074	0.108831
529	52	f	Na2S2O3	Gran	13C5 Glutamine	1	aspartate	302	0.841974	0.0391663	0.10745
529	52	f	Na2S2O3	Gran	13C5 Glutamine	2	aspartate	302	0.867225	0.0366374	0.0974554
529	52	f	Na2S2O3	Gran	13C5 Glutamine	2	aspartate	302	0.873401	0.0359807	0.098369
529	52	f	Na2S2O3	Gran	13C5 Glutamine	3	aspartate	302	0.849065	0.0311298	0.100921
529	52	f	Na2S2O3	Gran	13C5 Glutamine	3	aspartate	302	0.867478	0.0316899	0.102586
529	52	f	Na2S2O3	PBMCs	1,2-13C2 Glucose	1	lactate	261	0.947237	0.0318333	0.0226841	0.000286546
529	52	f	Na2S2O3	PBMCs	1,2-13C2 Glucose	1	lactate	261	0.945715	0.031961	0.0241228	0.000355547
529	52	f	Na2S2O3	PBMCs	1,2-13C2 Glucose	2	lactate	261	0.87745	0.0367778	0.0898079	0.000952324
529	52	f	Na2S2O3	PBMCs	1,2-13C2 Glucose	2	lactate	261	0.878768	0.036385	0.0889452	0.000946592
529	52	f	Na2S2O3	PBMCs	1,2-13C2 Glucose	3	lactate	261	0.874724	0.0365895	0.0942309	0.000495642
529	52	f	Na2S2O3	PBMCs	1,2-13C2 Glucose	3	lactate	261	0.872437	0.0367912	0.0965597	0.000322198
529	52	f	Na2S2O3	PBMCs	13C6 Glucose	1	lactate	261	0.864655	0.0318289	0.00637002	0.119956
529	52	f	Na2S2O3	PBMCs	13C6 Glucose	1	lactate	261	0.863486	0.0318835	0.00638964	0.12123
529	52	f	Na2S2O3	PBMCs	13C6 Glucose	2	lactate	261	0.785299	0.0437048	0.0198516	0.1874
529	52	f	Na2S2O3	PBMCs	13C6 Glucose	2	lactate	261	0.786868	0.0431922	0.0198029	0.186117
529	52	f	Na2S2O3	PBMCs	13C6 Glucose	3	lactate	261	0.890968	0.0350514	0.00778999	0.0815502
529	52	f	Na2S2O3	PBMCs	13C6 Glucose	3	lactate	261	0.891427	0.0351774	0.00751446	0.0810954
529	52	f	Na2S2O3	PBMCs	13C5 Glutamine	1	lactate	261	0.968674	0.0308551	-0.000353978	0.00128665
529	52	f	Na2S2O3	PBMCs	13C5 Glutamine	1	lactate	261	0.969133	0.03071	-0.000403183	0.00124638
529	52	f	Na2S2O3	PBMCs	13C5 Glutamine	2	lactate	261	0.964635	0.0318551	0.000553576	0.00399362
529	52	f	Na2S2O3	PBMCs	13C5 Glutamine	2	lactate	261	0.964583	0.0318079	0.000651021	0.00398636
529	52	f	Na2S2O3	PBMCs	13C5 Glutamine	3	lactate	261	0.966738	0.0314139	0.000101469	0.00247044
529	52	f	Na2S2O3	PBMCs	13C5 Glutamine	3	lactate	261	0.966584	0.0313604	0.000110838	0.00249805
529	52	f	Na2S2O3	Gran	1,2-13C2 Glucose	1	lactate	261	0.939364	0.0325042	0.0295535	0.000848911
529	52	f	Na2S2O3	Gran	1,2-13C2 Glucose	1	lactate	261	0.939213	0.0327109	0.0294961	0.00085776
529	52	f	Na2S2O3	Gran	1,2-13C2 Glucose	2	lactate	261	0.894849	0.0374468	0.0705418	0.002231
529	52	f	Na2S2O3	Gran	1,2-13C2 Glucose	2	lactate	261	0.898248	0.0373919	0.0671723	0.00200624
529	52	f	Na2S2O3	Gran	1,2-13C2 Glucose	3	lactate	261	0.931256	0.0352872	0.0346785	0.000804413
529	52	f	Na2S2O3	Gran	1,2-13C2 Glucose	3	lactate	261	0.930805	0.0355561	0.0347671	0.00084076
529	52	f	Na2S2O3	Gran	13C6 Glucose	1	lactate	261	0.907927	0.037128	0.00832822	0.0580647
529	52	f	Na2S2O3	Gran	13C6 Glucose	1	lactate	261	0.907996	0.0370594	0.00838186	0.057998
529	52	f	Na2S2O3	Gran	13C6 Glucose	2	lactate	261	0.826917	0.0463399	0.0208555	0.129281
529	52	f	Na2S2O3	Gran	13C6 Glucose	2	lactate	261	0.831799	0.0453908	0.0206999	0.124845
529	52	f	Na2S2O3	Gran	13C6 Glucose	3	lactate	261	0.75118	0.0535389	0.030708	0.203723
529	52	f	Na2S2O3	Gran	13C6 Glucose	3	lactate	261	0.753881	0.0534972	0.0303669	0.200657
529	52	f	Na2S2O3	Gran	13C5 Glutamine	1	lactate	261	0.971423	0.0289823	-0.00134646	0.000618675
529	52	f	Na2S2O3	Gran	13C5 Glutamine	1	lactate	261	0.971747	0.0288163	-0.00108535	0.000618153
529	52	f	Na2S2O3	Gran	13C5 Glutamine	2	lactate	261	0.969238	0.0300911	-0.000501757	0.000354203
529	52	f	Na2S2O3	Gran	13C5 Glutamine	2	lactate	261	0.968974	0.0304192	-0.000498629	0.000328172
529	52	f	Na2S2O3	Gran	13C5 Glutamine	3	lactate	261	0.968118	0.0309367	-0.000237326	0.000472611
529	52	f	Na2S2O3	Gran	13C5 Glutamine	3	lactate	261	0.968606	0.0305915	-0.0004517	0.000541983
529	52	f	Na2S2O3	PBMCs	1,2-13C2 Glucose	1	lactate	233	0.936114	0.0250437	0.0395132
529	52	f	Na2S2O3	PBMCs	1,2-13C2 Glucose	1	lactate	233	0.934386	0.0256071	0.0403689
529	52	f	Na2S2O3	PBMCs	1,2-13C2 Glucose	2	lactate	233	0.875301	0.0244078	0.103041
529	52	f	Na2S2O3	PBMCs	1,2-13C2 Glucose	2	lactate	233	0.874241	0.0253275	0.103074
529	52	f	Na2S2O3	PBMCs	1,2-13C2 Glucose	3	lactate	233	0.87664	0.0253171	0.100763
529	52	f	Na2S2O3	PBMCs	1,2-13C2 Glucose	3	lactate	233	0.876091	0.0258479	0.100791
529	52	f	Na2S2O3	PBMCs	13C6 Glucose	1	lactate	233	0.809893	0.0213787	0.175787
529	52	f	Na2S2O3	PBMCs	13C6 Glucose	1	lactate	233	0.809609	0.0224123	0.175238
529	52	f	Na2S2O3	PBMCs	13C6 Glucose	2	lactate	233	0.753243	0.0235044	0.232789
529	52	f	Na2S2O3	PBMCs	13C6 Glucose	2	lactate	233	0.751334	0.0229448	0.235116
529	52	f	Na2S2O3	PBMCs	13C6 Glucose	3	lactate	233	0.777213	0.0235901	0.205788
529	52	f	Na2S2O3	PBMCs	13C6 Glucose	3	lactate	233	0.783778	0.0226005	0.199953
529	52	f	Na2S2O3	PBMCs	13C5 Glutamine	1	lactate	233	0.975423	0.0210812	0.00209529
529	52	f	Na2S2O3	PBMCs	13C5 Glutamine	1	lactate	233	0.975394	0.0213011	0.00190212
529	52	f	Na2S2O3	PBMCs	13C5 Glutamine	2	lactate	233	0.969365	0.0227918	0.00513097
529	52	f	Na2S2O3	PBMCs	13C5 Glutamine	2	lactate	233	0.969816	0.022939	0.00472083
529	52	f	Na2S2O3	PBMCs	13C5 Glutamine	3	lactate	233	0.972068	0.0232014	0.00351606
529	52	f	Na2S2O3	PBMCs	13C5 Glutamine	3	lactate	233	0.972536	0.0225654	0.00372371
529	52	f	Na2S2O3	Gran	1,2-13C2 Glucose	1	lactate	233	0.936057	0.0234994	0.0398229
529	52	f	Na2S2O3	Gran	1,2-13C2 Glucose	1	lactate	233	0.936914	0.0237035	0.0388622
529	52	f	Na2S2O3	Gran	1,2-13C2 Glucose	2	lactate	233	0.887602	0.025155	0.0891513
529	52	f	Na2S2O3	Gran	1,2-13C2 Glucose	2	lactate	233	0.887874	0.0251436	0.0886506
529	52	f	Na2S2O3	Gran	1,2-13C2 Glucose	3	lactate	233	0.937298	0.023262	0.0397594
529	52	f	Na2S2O3	Gran	1,2-13C2 Glucose	3	lactate	233	0.937265	0.0234053	0.0396389
529	52	f	Na2S2O3	Gran	13C6 Glucose	1	lactate	233	0.906173	0.0225704	0.0722881
529	52	f	Na2S2O3	Gran	13C6 Glucose	1	lactate	233	0.90702	0.02239	0.0714931
529	52	f	Na2S2O3	Gran	13C6 Glucose	2	lactate	233	0.809542	0.0260671	0.169372
529	52	f	Na2S2O3	Gran	13C6 Glucose	2	lactate	233	0.807699	0.0266387	0.170542
529	52	f	Na2S2O3	Gran	13C6 Glucose	3	lactate	233	0.719737	0.0264716	0.262028
529	52	f	Na2S2O3	Gran	13C6 Glucose	3	lactate	233	0.721651	0.0270533	0.259327
529	52	f	Na2S2O3	Gran	13C5 Glutamine	1	lactate	233	0.971426	0.0218028	0.0019865
529	52	f	Na2S2O3	Gran	13C5 Glutamine	1	lactate	233	0.970854	0.0228623	0.00150435
529	52	f	Na2S2O3	Gran	13C5 Glutamine	2	lactate	233	0.972989	0.0220535	0.00131149
529	52	f	Na2S2O3	Gran	13C5 Glutamine	2	lactate	233	0.972896	0.0222596	0.00118908
529	52	f	Na2S2O3	Gran	13C5 Glutamine	3	lactate	233	0.972874	0.021868	0.00122286
529	52	f	Na2S2O3	Gran	13C5 Glutamine	3	lactate	233	0.973055	0.0219702	0.00114203
530	60	f	Vehicle	PBMCs	1,2-13C2 Glucose	1	glutamate	432	0.847344	0.0745935	0.0693215	0.00664731	0.00228759	-0.000209489
530	60	f	Vehicle	PBMCs	1,2-13C2 Glucose	1	glutamate	432	0.84722	0.0743149	0.0696384	0.00662216	0.00237073	-0.000190054
530	60	f	Vehicle	PBMCs	1,2-13C2 Glucose	2	glutamate	432	0.870586	0.0686607	0.0544477	0.00499093	0.00140059	-0.000120369
530	60	f	Vehicle	PBMCs	1,2-13C2 Glucose	2	glutamate	432	0.870013	0.0691005	0.0547204	0.00489953	0.00135402	-0.00011843
530	60	f	Vehicle	PBMCs	1,2-13C2 Glucose	3	glutamate	432	0.852327	0.0712638	0.0681658	0.00603516	0.00236836	-0.000167494
530	60	f	Vehicle	PBMCs	1,2-13C2 Glucose	3	glutamate	432	0.852462	0.0712235	0.0681435	0.00600228	0.00235081	-0.000164835
530	60	f	Vehicle	PBMCs	13C6 Glucose	1	glutamate	432	0.748867	0.0800894	0.137325	0.021631	0.0116548	0.000556969
530	60	f	Vehicle	PBMCs	13C6 Glucose	1	glutamate	432	0.749834	0.0791765	0.137323	0.0218708	0.0114684	0.000378122
530	60	f	Vehicle	PBMCs	13C6 Glucose	2	glutamate	432	0.789429	0.0711866	0.115985	0.0163813	0.00665736	0.000375349
530	60	f	Vehicle	PBMCs	13C6 Glucose	2	glutamate	432	0.789582	0.0718561	0.115629	0.0159619	0.00661959	0.000356586
530	60	f	Vehicle	PBMCs	13C6 Glucose	3	glutamate	432	0.759864	0.0752359	0.134727	0.0196173	0.0103729	0.000171264
530	60	f	Vehicle	PBMCs	13C6 Glucose	3	glutamate	432	0.759499	0.0756308	0.134627	0.0195314	0.0104074	0.000303259
530	60	f	Vehicle	PBMCs	13C5 Glutamine	1	glutamate	432	0.531724	0.0637444	0.0324951	0.107468	0.0163117	0.254936
530	60	f	Vehicle	PBMCs	13C5 Glutamine	1	glutamate	432	0.529519	0.0640282	0.0328217	0.107664	0.0160758	0.256757
530	60	f	Vehicle	PBMCs	13C5 Glutamine	2	glutamate	432	0.500519	0.0590579	0.0297868	0.110312	0.017482	0.290625
530	60	f	Vehicle	PBMCs	13C5 Glutamine	2	glutamate	432	0.500699	0.0586087	0.0299667	0.110285	0.0174943	0.290822
530	60	f	Vehicle	PBMCs	13C5 Glutamine	3	glutamate	432	0.514711	0.0644776	0.032141	0.113373	0.0164694	0.265921
530	60	f	Vehicle	PBMCs	13C5 Glutamine	3	glutamate	432	0.514451	0.0647567	0.0319718	0.11354	0.0165183	0.265912
530	60	f	Vehicle	Gran	1,2-13C2 Glucose	1	glutamate	432	0.782796	0.0971281	0.0990479	0.0160072	0.00486341	0.000139517
530	60	f	Vehicle	Gran	1,2-13C2 Glucose	1	glutamate	432	0.782881	0.096768	0.0993552	0.0157676	0.005152	3.8744e-05
530	60	f	Vehicle	Gran	1,2-13C2 Glucose	2	glutamate	432	0.875986	0.071139	0.0487806	0.00272006	0.00098113	0.000422954
530	60	f	Vehicle	Gran	1,2-13C2 Glucose	2	glutamate	432	0.877706	0.0701061	0.047603	0.00329835	0.000940601	0.000373879
530	60	f	Vehicle	Gran	1,2-13C2 Glucose	3	glutamate	432	0.859371	0.0719825	0.059898	0.0062705	0.00264739	-0.000150814
530	60	f	Vehicle	Gran	1,2-13C2 Glucose	3	glutamate	432	0.860966	0.0706169	0.059547	0.00650524	0.00250942	-0.00013277
530	60	f	Vehicle	Gran	13C6 Glucose	1	glutamate	432	0.642483	0.105915	0.17109	0.0495671	0.0274913	0.00387905
530	60	f	Vehicle	Gran	13C6 Glucose	1	glutamate	432	0.642374	0.105473	0.172072	0.0491434	0.0274425	0.00385771
530	60	f	Vehicle	Gran	13C6 Glucose	2	glutamate	432	0.819702	0.0757024	0.0841367	0.0140983	0.00546261	0.000917086
530	60	f	Vehicle	Gran	13C6 Glucose	2	glutamate	432	0.819937	0.0753171	0.0837033	0.0144982	0.00579001	0.000771985
530	60	f	Vehicle	Gran	13C6 Glucose	3	glutamate	432	0.782698	0.0768022	0.109002	0.0194953	0.010962	0.00124746
530	60	f	Vehicle	Gran	13C6 Glucose	3	glutamate	432	0.783684	0.0760563	0.108421	0.0199024	0.0108725	0.00127241
530	60	f	Vehicle	Gran	13C5 Glutamine	1	glutamate	432	0.779598	0.071855	0.0181002	0.0450755	0.0047633	0.083516
530	60	f	Vehicle	Gran	13C5 Glutamine	1	glutamate	432	0.779474	0.0719112	0.017779	0.0455044	0.00481957	0.0833336
530	60	f	Vehicle	Gran	13C5 Glutamine	2	glutamate	432	0.786276	0.0573123	0.0119198	0.0370921	0.00471451	0.106916
530	60	f	Vehicle	Gran	13C5 Glutamine	2	glutamate	432	0.787687	0.0576258	0.011447	0.0365075	0.00482299	0.106127
530	60	f	Vehicle	Gran	13C5 Glutamine	3	glutamate	432	0.765483	0.053993	0.0116288	0.0427872	0.00696833	0.122339
530	60	f	Vehicle	Gran	13C5 Glutamine	3	glutamate	432	0.76425	0.0550765	0.0109327	0.0427895	0.00709802	0.123263
530	60	f	Vehicle	PBMCs	1,2-13C2 Glucose	1	glutamate	330	0.860113	0.0736334	0.0597258	0.00662718	-9.22247e-05
530	60	f	Vehicle	PBMCs	1,2-13C2 Glucose	1	glutamate	330	0.860427	0.0735763	0.0599281	0.00619565	-0.000149516
530	60	f	Vehicle	PBMCs	1,2-13C2 Glucose	2	glutamate	330	0.882486	0.0649177	0.0481559	0.00466195	-0.000280524
530	60	f	Vehicle	PBMCs	1,2-13C2 Glucose	2	glutamate	330	0.882184	0.0654767	0.0480189	0.00450437	-0.000269552
530	60	f	Vehicle	PBMCs	1,2-13C2 Glucose	3	glutamate	330	0.865059	0.0704929	0.058523	0.00587681	0.000121454
530	60	f	Vehicle	PBMCs	1,2-13C2 Glucose	3	glutamate	330	0.864503	0.0705194	0.0591582	0.00575255	0.000125871
530	60	f	Vehicle	PBMCs	13C6 Glucose	1	glutamate	330	0.762637	0.0882516	0.122723	0.0246078	0.00202086
530	60	f	Vehicle	PBMCs	13C6 Glucose	1	glutamate	330	0.762805	0.0882816	0.122727	0.0244416	0.00191526
530	60	f	Vehicle	PBMCs	13C6 Glucose	2	glutamate	330	0.80017	0.0759554	0.105855	0.0174444	0.000453632
530	60	f	Vehicle	PBMCs	13C6 Glucose	2	glutamate	330	0.799528	0.0770204	0.105846	0.0170292	0.000405507
530	60	f	Vehicle	PBMCs	13C6 Glucose	3	glutamate	330	0.771143	0.0836809	0.121101	0.023164	0.000906669
530	60	f	Vehicle	PBMCs	13C6 Glucose	3	glutamate	330	0.771263	0.0831591	0.121215	0.0233319	0.00104348
530	60	f	Vehicle	PBMCs	13C5 Glutamine	1	glutamate	330	0.545425	0.0758223	0.11432	0.0158684	0.25207
530	60	f	Vehicle	PBMCs	13C5 Glutamine	1	glutamate	330	0.543219	0.0763076	0.114348	0.0162321	0.253378
530	60	f	Vehicle	PBMCs	13C5 Glutamine	2	glutamate	330	0.512938	0.0706736	0.115968	0.0173969	0.286831
530	60	f	Vehicle	PBMCs	13C5 Glutamine	2	glutamate	330	0.512083	0.0708205	0.11658	0.0172736	0.287127
530	60	f	Vehicle	PBMCs	13C5 Glutamine	3	glutamate	330	0.527076	0.077965	0.119254	0.0164266	0.262727
530	60	f	Vehicle	PBMCs	13C5 Glutamine	3	glutamate	330	0.526417	0.0783159	0.119389	0.0163352	0.263014
530	60	f	Vehicle	Gran	1,2-13C2 Glucose	1	glutamate	330	0.798475	0.104683	0.0797815	0.0164267	0.000613256
530	60	f	Vehicle	Gran	1,2-13C2 Glucose	1	glutamate	330	0.799903	0.104526	0.0801671	0.0150371	0.000339082
530	60	f	Vehicle	Gran	1,2-13C2 Glucose	2	glutamate	330	0.888078	0.0693461	0.0369535	0.00474735	0.00107451
530	60	f	Vehicle	Gran	1,2-13C2 Glucose	2	glutamate	330	0.887445	0.0679992	0.0390865	0.00484412	0.000835311
530	60	f	Vehicle	Gran	1,2-13C2 Glucose	3	glutamate	330	0.873657	0.0701847	0.0497472	0.006326	0.000196434
530	60	f	Vehicle	Gran	1,2-13C2 Glucose	3	glutamate	330	0.873157	0.070529	0.0500389	0.00612717	0.000247554
530	60	f	Vehicle	Gran	13C6 Glucose	1	glutamate	330	0.660033	0.129565	0.147836	0.0554753	0.00747007
530	60	f	Vehicle	Gran	13C6 Glucose	1	glutamate	330	0.660539	0.128935	0.148351	0.0550451	0.00749127
530	60	f	Vehicle	Gran	13C6 Glucose	2	glutamate	330	0.831295	0.0784236	0.0730801	0.0157768	0.00138133
530	60	f	Vehicle	Gran	13C6 Glucose	2	glutamate	330	0.831165	0.0788257	0.0736125	0.0154346	0.00121684
530	60	f	Vehicle	Gran	13C6 Glucose	3	glutamate	330	0.796884	0.0832861	0.094982	0.0225654	0.00258013
530	60	f	Vehicle	Gran	13C6 Glucose	3	glutamate	330	0.796672	0.0836711	0.0947556	0.0226599	0.00253961
530	60	f	Vehicle	Gran	13C5 Glutamine	1	glutamate	330	0.79399	0.072894	0.0469865	0.00545507	0.0825724
[truncated: 1,995 more rows]

## Sheet: 13CO2
SampleName	Weigth	Sex	Treatment	CellType	Tracer	T	13CO2Release [nmol/10^6 cells]
522	71	f	Vehicle	PBMCs	1,2-13C2 Glucose	1	0.27132
522	71	f	Vehicle	PBMCs	1,2-13C2 Glucose	2	0.31654
522	71	f	Vehicle	PBMCs	1,2-13C2 Glucose	3	0.76636
522	71	f	Vehicle	PBMCs	13C6 Glucose	1	1.00436
522	71	f	Vehicle	PBMCs	13C6 Glucose	2	0.71638
522	71	f	Vehicle	PBMCs	13C6 Glucose	3	1.31376
522	71	f	Vehicle	PBMCs	13C5 Glutamine	1	5.12414
522	71	f	Vehicle	PBMCs	13C5 Glutamine	2	3.94842
522	71	f	Vehicle	PBMCs	13C5 Glutamine	3	6.902
522	71	f	Vehicle	Gran	1,2-13C2 Glucose	1	0.49266
522	71	f	Vehicle	Gran	1,2-13C2 Glucose	2	0.54026
522	71	f	Vehicle	Gran	1,2-13C2 Glucose	3	0.56406
522	71	f	Vehicle	Gran	13C6 Glucose	1	0.79968
522	71	f	Vehicle	Gran	13C6 Glucose	2	0.79968
522	71	f	Vehicle	Gran	13C6 Glucose	3	1.18286
522	71	f	Vehicle	Gran	13C5 Glutamine	1	0.41174
522	71	f	Vehicle	Gran	13C5 Glutamine	2	0.79492
522	71	f	Vehicle	Gran	13C5 Glutamine	3	0.90678
523	64	f	Na2S2O3	PBMCs	1,2-13C2 Glucose	1	0.243553
523	64	f	Na2S2O3	PBMCs	1,2-13C2 Glucose	2	2.13089
523	64	f	Na2S2O3	PBMCs	13C6 Glucose	1	0.833793
523	64	f	Na2S2O3	PBMCs	13C6 Glucose	2	3.27567
523	64	f	Na2S2O3	PBMCs	13C5 Glutamine	1	1.91907
523	64	f	Na2S2O3	PBMCs	13C5 Glutamine	2	2.77349
523	64	f	Na2S2O3	Gran	1,2-13C2 Glucose	1	0.712413
523	64	f	Na2S2O3	Gran	1,2-13C2 Glucose	2	3.03291
523	64	f	Na2S2O3	Gran	13C6 Glucose	1	1.46687
523	64	f	Na2S2O3	Gran	13C6 Glucose	2	3.80165
523	64	f	Na2S2O3	Gran	13C5 Glutamine	1	0.648153
523	64	f	Na2S2O3	Gran	13C5 Glutamine	2	0.912333
524	64	f	Vehicle	PBMCs	1,2-13C2 Glucose	1	0.288773
524	64	f	Vehicle	PBMCs	1,2-13C2 Glucose	2	0.969453
524	64	f	Vehicle	PBMCs	1,2-13C2 Glucose	3	3.78975
524	64	f	Vehicle	PBMCs	13C6 Glucose	1	1.49067
524	64	f	Vehicle	PBMCs	13C6 Glucose	2	2.09757
524	64	f	Vehicle	PBMCs	13C6 Glucose	3	6.76475
524	64	f	Vehicle	PBMCs	13C5 Glutamine	1	4.74175
524	64	f	Vehicle	PBMCs	13C5 Glutamine	2	5.84369
524	64	f	Vehicle	PBMCs	13C5 Glutamine	3	10.5466
524	64	f	Vehicle	Gran	1,2-13C2 Glucose	1	1.57873
524	64	f	Vehicle	Gran	1,2-13C2 Glucose	2	1.33121
524	64	f	Vehicle	Gran	1,2-13C2 Glucose	3	3.34707
524	64	f	Vehicle	Gran	13C6 Glucose	1	2.06425
524	64	f	Vehicle	Gran	13C6 Glucose	2	1.95953
524	64	f	Vehicle	Gran	13C6 Glucose	3	4.80363
524	64	f	Vehicle	Gran	13C5 Glutamine	1	0.786193
524	64	f	Vehicle	Gran	13C5 Glutamine	2	0.729073
524	64	f	Vehicle	Gran	13C5 Glutamine	3	1.34073
525	63	mc	Vehicle	PBMCs	1,2-13C2 Glucose	1	1.02023
525	63	mc	Vehicle	PBMCs	1,2-13C2 Glucose	2	1.89607
525	63	mc	Vehicle	PBMCs	1,2-13C2 Glucose	3	1.14637
525	63	mc	Vehicle	PBMCs	13C6 Glucose	1	2.13407
525	63	mc	Vehicle	PBMCs	13C6 Glucose	2	3.21221
525	63	mc	Vehicle	PBMCs	13C6 Glucose	3	2.08647
525	63	mc	Vehicle	PBMCs	13C5 Glutamine	1	4.75921
525	63	mc	Vehicle	PBMCs	13C5 Glutamine	2	5.18523
525	63	mc	Vehicle	PBMCs	13C5 Glutamine	3	6.34905
525	63	mc	Vehicle	Gran	1,2-13C2 Glucose	1	0.598967
525	63	mc	Vehicle	Gran	1,2-13C2 Glucose	2	0.986907
525	63	mc	Vehicle	Gran	1,2-13C2 Glucose	3	0.651327
525	63	mc	Vehicle	Gran	13C6 Glucose	1	1.65331
525	63	mc	Vehicle	Gran	13C6 Glucose	2	1.55097
525	63	mc	Vehicle	Gran	13C6 Glucose	3	1.11543
525	63	mc	Vehicle	Gran	13C5 Glutamine	1	0.782227
525	63	mc	Vehicle	Gran	13C5 Glutamine	2	0.865527
525	63	mc	Vehicle	Gran	13C5 Glutamine	3	2.08171
526	62	f	Vehicle	PBMCs	1,2-13C2 Glucose	1	0.641807
526	62	f	Vehicle	PBMCs	1,2-13C2 Glucose	2	1.29869
526	62	f	Vehicle	PBMCs	1,2-13C2 Glucose	3	1.62713
526	62	f	Vehicle	PBMCs	13C6 Glucose	1	1.43911
526	62	f	Vehicle	PBMCs	13C6 Glucose	2	2.52915
526	62	f	Vehicle	PBMCs	13C6 Glucose	3	3.53827
526	62	f	Vehicle	PBMCs	13C5 Glutamine	1	2.91233
526	62	f	Vehicle	PBMCs	13C5 Glutamine	2	3.99047
526	62	f	Vehicle	PBMCs	13C5 Glutamine	3	8.78141
526	62	f	Vehicle	Gran	1,2-13C2 Glucose	1	2.06029
526	62	f	Vehicle	Gran	1,2-13C2 Glucose	2	1.33915
526	62	f	Vehicle	Gran	1,2-13C2 Glucose	3	0.967867
526	62	f	Vehicle	Gran	13C6 Glucose	1	3.23601
526	62	f	Vehicle	Gran	13C6 Glucose	2	2.05315
526	62	f	Vehicle	Gran	13C6 Glucose	3	2.09123
526	62	f	Vehicle	Gran	13C5 Glutamine	1	0.682267
526	62	f	Vehicle	Gran	13C5 Glutamine	2	0.786987
526	62	f	Vehicle	Gran	13C5 Glutamine	3	1.52479
527	72	mc	Na2S2O3	PBMCs	1,2-13C2 Glucose	1	0.774293
527	72	mc	Na2S2O3	PBMCs	1,2-13C2 Glucose	2	0.660053
527	72	mc	Na2S2O3	PBMCs	1,2-13C2 Glucose	3	1.37881
527	72	mc	Na2S2O3	PBMCs	13C6 Glucose	1	1.80483
527	72	mc	Na2S2O3	PBMCs	13C6 Glucose	2	1.13129
527	72	mc	Na2S2O3	PBMCs	13C6 Glucose	3	2.58785
527	72	mc	Na2S2O3	PBMCs	13C5 Glutamine	1	4.26575
527	72	mc	Na2S2O3	PBMCs	13C5 Glutamine	2	4.33953
527	72	mc	Na2S2O3	PBMCs	13C5 Glutamine	3	4.92977
527	72	mc	Na2S2O3	Gran	1,2-13C2 Glucose	1	1.02419
527	72	mc	Na2S2O3	Gran	1,2-13C2 Glucose	2	0.795713
527	72	mc	Na2S2O3	Gran	1,2-13C2 Glucose	3	0.488693
527	72	mc	Na2S2O3	Gran	13C6 Glucose	1	2.11423
527	72	mc	Na2S2O3	Gran	13C6 Glucose	2	1.32883
527	72	mc	Na2S2O3	Gran	13C6 Glucose	3	0.893293
527	72	mc	Na2S2O3	Gran	13C5 Glutamine	1	0.586273
527	72	mc	Na2S2O3	Gran	13C5 Glutamine	2	0.776673
527	72	mc	Na2S2O3	Gran	13C5 Glutamine	3	1.32407
528	78	f	Na2S2O3	PBMCs	1,2-13C2 Glucose	1	1.12415
528	78	f	Na2S2O3	PBMCs	1,2-13C2 Glucose	2	1.08131
528	78	f	Na2S2O3	PBMCs	1,2-13C2 Glucose	3	1.62395
528	78	f	Na2S2O3	PBMCs	13C6 Glucose	1	2.53311
528	78	f	Na2S2O3	PBMCs	13C6 Glucose	2	2.11185
528	78	f	Na2S2O3	PBMCs	13C6 Glucose	3	2.89963
528	78	f	Na2S2O3	PBMCs	13C5 Glutamine	1	4.96785
528	78	f	Na2S2O3	PBMCs	13C5 Glutamine	2	5.14873
528	78	f	Na2S2O3	PBMCs	13C5 Glutamine	3	4.72985
528	78	f	Na2S2O3	Gran	1,2-13C2 Glucose	1	0.557713
528	78	f	Na2S2O3	Gran	1,2-13C2 Glucose	2	1.18841
528	78	f	Na2S2O3	Gran	1,2-13C2 Glucose	3	1.77865
528	78	f	Na2S2O3	Gran	13C6 Glucose	1	1.38357
528	78	f	Na2S2O3	Gran	13C6 Glucose	2	1.56683
528	78	f	Na2S2O3	Gran	13C6 Glucose	3	3.17333
528	78	f	Na2S2O3	Gran	13C5 Glutamine	1	0.667193
528	78	f	Na2S2O3	Gran	13C5 Glutamine	2	0.569613
528	78	f	Na2S2O3	Gran	13C5 Glutamine	3	1.42641
529	52	f	Na2S2O3	PBMCs	1,2-13C2 Glucose	1	0.64617
529	52	f	Na2S2O3	PBMCs	1,2-13C2 Glucose	2	1.34827
529	52	f	Na2S2O3	PBMCs	1,2-13C2 Glucose	3	2.42165
529	52	f	Na2S2O3	PBMCs	13C6 Glucose	1	2.04561
529	52	f	Na2S2O3	PBMCs	13C6 Glucose	2	2.13605
529	52	f	Na2S2O3	PBMCs	13C6 Glucose	3	3.24275
529	52	f	Na2S2O3	PBMCs	13C5 Glutamine	1	5.38475
529	52	f	Na2S2O3	PBMCs	13C5 Glutamine	2	5.86789
529	52	f	Na2S2O3	PBMCs	13C5 Glutamine	3	6.39625
529	52	f	Na2S2O3	Gran	1,2-13C2 Glucose	1	0.49147
529	52	f	Na2S2O3	Gran	1,2-13C2 Glucose	2	0.74375
529	52	f	Na2S2O3	Gran	1,2-13C2 Glucose	3	1.38159
529	52	f	Na2S2O3	Gran	13C6 Glucose	1	1.29115
529	52	f	Na2S2O3	Gran	13C6 Glucose	2	1.13645
529	52	f	Na2S2O3	Gran	13C6 Glucose	3	1.76001
529	52	f	Na2S2O3	Gran	13C5 Glutamine	1	0.77469
529	52	f	Na2S2O3	Gran	13C5 Glutamine	2	0.71757
529	52	f	Na2S2O3	Gran	13C5 Glutamine	3	1.17453
530	60	f	Vehicle	PBMCs	1,2-13C2 Glucose	1	1.23641
530	60	f	Vehicle	PBMCs	1,2-13C2 Glucose	2	1.25069
530	60	f	Vehicle	PBMCs	1,2-13C2 Glucose	3	2.15271
530	60	f	Vehicle	PBMCs	13C6 Glucose	1	2.81435
530	60	f	Vehicle	PBMCs	13C6 Glucose	2	2.27647
530	60	f	Vehicle	PBMCs	13C6 Glucose	3	3.99245
530	60	f	Vehicle	PBMCs	13C5 Glutamine	1	5.42521
530	60	f	Vehicle	PBMCs	13C5 Glutamine	2	5.39665
530	60	f	Vehicle	PBMCs	13C5 Glutamine	3	9.19989
530	60	f	Vehicle	Gran	1,2-13C2 Glucose	1	1.21499
530	60	f	Vehicle	Gran	1,2-13C2 Glucose	2	0.93653
530	60	f	Vehicle	Gran	1,2-13C2 Glucose	3	2.76199
530	60	f	Vehicle	Gran	13C6 Glucose	1	2.50733
530	60	f	Vehicle	Gran	13C6 Glucose	2	1.32209
530	60	f	Vehicle	Gran	13C6 Glucose	3	4.03767
530	60	f	Vehicle	Gran	13C5 Glutamine	1	0.86989
530	60	f	Vehicle	Gran	13C5 Glutamine	2	0.51289
530	60	f	Vehicle	Gran	13C5 Glutamine	3	1.66005
531	56	f	Na2S2O3	PBMCs	1,2-13C2 Glucose	1	0.420467
531	56	f	Na2S2O3	PBMCs	1,2-13C2 Glucose	2	0.594207
531	56	f	Na2S2O3	PBMCs	1,2-13C2 Glucose	3	2.61483
531	56	f	Na2S2O3	PBMCs	13C6 Glucose	1	1.05593
531	56	f	Na2S2O3	PBMCs	13C6 Glucose	2	1.27727
531	56	f	Na2S2O3	PBMCs	13C6 Glucose	3	3.26219
531	56	f	Na2S2O3	PBMCs	13C5 Glutamine	1	5.18761
531	56	f	Na2S2O3	PBMCs	13C5 Glutamine	2	6.56563
531	56	f	Na2S2O3	PBMCs	13C5 Glutamine	3	8.40061
531	56	f	Na2S2O3	Gran	1,2-13C2 Glucose	1	0.401427
531	56	f	Na2S2O3	Gran	1,2-13C2 Glucose	2	0.753667
531	56	f	Na2S2O3	Gran	1,2-13C2 Glucose	3	2.45061
531	56	f	Na2S2O3	Gran	13C6 Glucose	1	0.894087
531	56	f	Na2S2O3	Gran	13C6 Glucose	2	1.56763
531	56	f	Na2S2O3	Gran	13C6 Glucose	3	3.33835
531	56	f	Na2S2O3	Gran	13C5 Glutamine	1	0.720347
531	56	f	Na2S2O3	Gran	13C5 Glutamine	2	1.40579
531	56	f	Na2S2O3	Gran	13C5 Glutamine	3	0.941687
532	52	mc	Vehicle	PBMCs	1,2-13C2 Glucose	1	0.284807
532	52	mc	Vehicle	PBMCs	1,2-13C2 Glucose	2	0.853627
532	52	mc	Vehicle	PBMCs	1,2-13C2 Glucose	3	1.48671
532	52	mc	Vehicle	PBMCs	13C6 Glucose	1	0.784607
532	52	mc	Vehicle	PBMCs	13C6 Glucose	2	1.64141
532	52	mc	Vehicle	PBMCs	13C6 Glucose	3	1.96271
532	52	mc	Vehicle	PBMCs	13C5 Glutamine	1	4.18325
532	52	mc	Vehicle	PBMCs	13C5 Glutamine	2	8.51009
532	52	mc	Vehicle	PBMCs	13C5 Glutamine	3	6.46329
532	52	mc	Vehicle	Gran	1,2-13C2 Glucose	1	0.687027
532	52	mc	Vehicle	Gran	1,2-13C2 Glucose	2	1.50337
532	52	mc	Vehicle	Gran	1,2-13C2 Glucose	3	2.93375
532	52	mc	Vehicle	Gran	13C6 Glucose	1	1.01309
532	52	mc	Vehicle	Gran	13C6 Glucose	2	2.35065
532	52	mc	Vehicle	Gran	13C6 Glucose	3	3.66917
532	52	mc	Vehicle	Gran	13C5 Glutamine	1	0.429987
532	52	mc	Vehicle	Gran	13C5 Glutamine	2	1.03689
532	52	mc	Vehicle	Gran	13C5 Glutamine	3	2.92185
533	57	mc	Na2S2O3	PBMCs	1,2-13C2 Glucose	1	0.9877
533	57	mc	Na2S2O3	PBMCs	1,2-13C2 Glucose	2	0.99484
533	57	mc	Na2S2O3	PBMCs	1,2-13C2 Glucose	3	0.82586
533	57	mc	Na2S2O3	PBMCs	13C6 Glucose	1	2.0111
533	57	mc	Na2S2O3	PBMCs	13C6 Glucose	2	2.18484
533	57	mc	Na2S2O3	PBMCs	13C6 Glucose	3	1.81356
533	57	mc	Na2S2O3	PBMCs	13C5 Glutamine	1	4.5696
533	57	mc	Na2S2O3	PBMCs	13C5 Glutamine	2	5.91192
533	57	mc	Na2S2O3	PBMCs	13C5 Glutamine	3	3.79372
533	57	mc	Na2S2O3	Gran	1,2-13C2 Glucose	1	0.67116
533	57	mc	Na2S2O3	Gran	1,2-13C2 Glucose	2	0.5236
533	57	mc	Na2S2O3	Gran	1,2-13C2 Glucose	3	0.86632
533	57	mc	Na2S2O3	Gran	13C6 Glucose	1	1.50178
533	57	mc	Na2S2O3	Gran	13C6 Glucose	2	1.00912
533	57	mc	Na2S2O3	Gran	13C6 Glucose	3	1.78976
533	57	mc	Na2S2O3	Gran	13C5 Glutamine	1	0.8687
533	57	mc	Na2S2O3	Gran	13C5 Glutamine	2	0.7259
533	57	mc	Na2S2O3	Gran	13C5 Glutamine	3	2.18722
534	57	mc	Vehicle	PBMCs	1,2-13C2 Glucose	1	0.5117
534	57	mc	Vehicle	PBMCs	1,2-13C2 Glucose	2	0.90202
534	57	mc	Vehicle	PBMCs	13C6 Glucose	1	1.12574
534	57	mc	Vehicle	PBMCs	13C6 Glucose	2	1.61126
534	57	mc	Vehicle	PBMCs	13C5 Glutamine	1	3.50574
534	57	mc	Vehicle	PBMCs	13C5 Glutamine	2	5.35024
534	57	mc	Vehicle	Gran	1,2-13C2 Glucose	1	1.56366
534	57	mc	Vehicle	Gran	1,2-13C2 Glucose	2	1.06386
534	57	mc	Vehicle	Gran	13C6 Glucose	1	2.55612
534	57	mc	Vehicle	Gran	13C6 Glucose	2	1.54938
534	57	mc	Vehicle	Gran	13C5 Glutamine	1	0.595
534	57	mc	Vehicle	Gran	13C5 Glutamine	2	0.69972
535	50	f	Na2S2O3	PBMCs	1,2-13C2 Glucose	1	0.890913
535	50	f	Na2S2O3	PBMCs	1,2-13C2 Glucose	2	1.01705
535	50	f	Na2S2O3	PBMCs	1,2-13C2 Glucose	3	1.91431
535	50	f	Na2S2O3	PBMCs	13C6 Glucose	1	2.83061
535	50	f	Na2S2O3	PBMCs	13C6 Glucose	2	1.95001
535	50	f	Na2S2O3	PBMCs	13C6 Glucose	3	4.42283
535	50	f	Na2S2O3	PBMCs	13C5 Glutamine	1	6.48153
535	50	f	Na2S2O3	PBMCs	13C5 Glutamine	2	7.91667
535	50	f	Na2S2O3	PBMCs	13C5 Glutamine	3	10.637
535	50	f	Na2S2O3	Gran	1,2-13C2 Glucose	1	1.04799
535	50	f	Na2S2O3	Gran	1,2-13C2 Glucose	2	1.03133
535	50	f	Na2S2O3	Gran	1,2-13C2 Glucose	3	1.77151
535	50	f	Na2S2O3	Gran	13C6 Glucose	1	2.69971
535	50	f	Na2S2O3	Gran	13C6 Glucose	2	1.80483
535	50	f	Na2S2O3	Gran	13C6 Glucose	3	3.04243
535	50	f	Na2S2O3	Gran	13C5 Glutamine	1	1.21459
535	50	f	Na2S2O3	Gran	13C5 Glutamine	2	1.43117
535	50	f	Na2S2O3	Gran	13C5 Glutamine	3	2.40935
536	55	f	Vehicle	PBMCs	1,2-13C2 Glucose	1	0.919473
536	55	f	Vehicle	PBMCs	1,2-13C2 Glucose	2	1.04323
536	55	f	Vehicle	PBMCs	1,2-13C2 Glucose	3	2.19039
536	55	f	Vehicle	PBMCs	13C6 Glucose	1	2.71399
536	55	f	Vehicle	PBMCs	13C6 Glucose	2	2.07615
536	55	f	Vehicle	PBMCs	13C6 Glucose	3	4.81553
536	55	f	Vehicle	PBMCs	13C5 Glutamine	1	6.84131
536	55	f	Vehicle	PBMCs	13C5 Glutamine	2	9.34269
536	55	f	Vehicle	PBMCs	13C5 Glutamine	3	18.4652
536	55	f	Vehicle	Gran	1,2-13C2 Glucose	1	1.38357
536	55	f	Vehicle	Gran	1,2-13C2 Glucose	2	2.27607
536	55	f	Vehicle	Gran	1,2-13C2 Glucose	3	1.03133
536	55	f	Vehicle	Gran	13C6 Glucose	1	3.13763
536	55	f	Vehicle	Gran	13C6 Glucose	2	3.51843
536	55	f	Vehicle	Gran	13C6 Glucose	3	3.15429
536	55	f	Vehicle	Gran	13C5 Glutamine	1	1.11503
536	55	f	Vehicle	Gran	13C5 Glutamine	2	1.68861
536	55	f	Vehicle	Gran	13C5 Glutamine	3	10.4256
537	62	mc	Na2S2O3	PBMCs	1,2-13C2 Glucose	1	0.905193
537	62	mc	Na2S2O3	PBMCs	1,2-13C2 Glucose	2	1.19079
537	62	mc	Na2S2O3	PBMCs	13C6 Glucose	1	2.31415
537	62	mc	Na2S2O3	PBMCs	13C6 Glucose	2	2.20705
537	62	mc	Na2S2O3	PBMCs	13C5 Glutamine	1	6.01743
537	62	mc	Na2S2O3	PBMCs	13C5 Glutamine	2	7.13127
537	62	mc	Na2S2O3	Gran	1,2-13C2 Glucose	1	2.97817
537	62	mc	Na2S2O3	Gran	1,2-13C2 Glucose	2	1.49543
537	62	mc	Na2S2O3	Gran	13C6 Glucose	1	4.17531
537	62	mc	Na2S2O3	Gran	13C6 Glucose	2	1.96429
537	62	mc	Na2S2O3	Gran	13C5 Glutamine	1	0.669573
537	62	mc	Na2S2O3	Gran	13C5 Glutamine	2	1.33359
538	69	mc	Na2S2O3	PBMCs	1,2-13C2 Glucose	1	0.710033
538	69	mc	Na2S2O3	PBMCs	1,2-13C2 Glucose	2	2.20467
538	69	mc	Na2S2O3	PBMCs	1,2-13C2 Glucose	3	1.05513
538	69	mc	Na2S2O3	PBMCs	13C6 Glucose	1	2.10709
538	69	mc	Na2S2O3	PBMCs	13C6 Glucose	2	3.66361
538	69	mc	Na2S2O3	PBMCs	13C6 Glucose	3	2.34033
538	69	mc	Na2S2O3	PBMCs	13C5 Glutamine	1	6.28677
538	69	mc	Na2S2O3	PBMCs	13C5 Glutamine	2	6.22489
538	69	mc	Na2S2O3	PBMCs	13C5 Glutamine	3	5.84647
538	69	mc	Na2S2O3	Gran	1,2-13C2 Glucose	1	0.821893
538	69	mc	Na2S2O3	Gran	1,2-13C2 Glucose	2	1.63585
538	69	mc	Na2S2O3	Gran	1,2-13C2 Glucose	3	1.12891
538	69	mc	Na2S2O3	Gran	13C6 Glucose	1	1.25029
538	69	mc	Na2S2O3	Gran	13C6 Glucose	2	2.86155
538	69	mc	Na2S2O3	Gran	13C6 Glucose	3	2.52121
538	69	mc	Na2S2O3	Gran	13C5 Glutamine	1	2.16461
538	69	mc	Na2S2O3	Gran	13C5 Glutamine	2	1.27211
538	69	mc	Na2S2O3	Gran	13C5 Glutamine	3	3.01903
