# Supplementary material for: The effect of sodium thiosulfate on immune cell metabolism during porcine hemorrhage and resuscitation
Source: Front Immunol. 2023 Feb 23;14:1125594. doi: 10.3389/fimmu.2023.1125594 (PMC9996035; doi:10.3389/fimmu.2023.1125594)
Supplement: Supplementary file 3 [file Table_2.xlsx]

## Sheet: ESR
	radical concentration	radical production
sample	whole blood	cell suspension [2.5 * 106 /mL)
sample amount [µL]	25	25
CMH spin probe solution [µL]	25	25
number of measurements	1	8
Setting for each measurement
number of scans averaged	3	3
center field [G]	3440	3440
sweep width [G]	60	60
conversion time [ms]	72.7	72.7
microwave frequency [GHz]	9.66	9.66
microwave power [mW]	0.3162	0.3162
modulation amplitude [G]	2	2
Exemplary standard series
for each CP° standard, 4 measurements (one each day of the four day intensive care unit) averaged

## Sheet: GC-MS_TBDMS
GC/MS Parameter: measurement of glutamate, aspartate and lactate (TBDMS derivatives)
Parameter	Description
Injection source	7693 Autosampler (Agilent Technologies, Santa Clara, USA)
Gas chromatograph	7890A (Agilent Technologies, Santa Clara, USA)
Mass spectrometer	5975C Mass Selective Detector (Agilent Technologies, Santa Clara, USA)
Column	OPTIMA 5 MS (Macherey-Nagel, Dürren, Germany)
Column diameter	30 mL, 0.25 mm ID, 0.25 µm df
Oven temperature programm	80 °C for 1 min,
	then 25 °C/min to 230 °C for 0 min
	then 50 °C/min to 300 °C for 2.6 min
Carrier gas	Helium
Carrier flow	1.0 mL/min (constant flow)
Injection volume	1 µL
Injection temperature	250 °C
Inlet mode	pulsed splitless
Injection pulse pressure	25 psi until 0.85 min
Purge flow to split vent	50 mL/min at 0.9 min
MS transferline temperature	300 °C
Ion source temperature	230 °C
Quadrupole temperature	150 °C
MS ionisation	electron ionisation (70 eV)
MS acquisition mode	SIM (selected ion monitoring)
SIM parameter
	metabolite	carbon (C) backbone	time window	m/z / (dwell time [msec])
method 1	lactate	C1-C3	5.5-6.78 min	260.1 (10)	261.1 (10)	262.1 (10)	263.1 (10)	264.1 (10)
method 2	lactate	C2-C3	5.5-6.78 min	232.1 (10)	233.1 (10)	234.1 (10)	235.1 (10)	236.1 (10)
method 1	aspartate	C1-C4	8.2-9.14 min	417.2 (10)	418.2 (5)	419.2 (7)	420.2 (10)	421.2 (10)	422.2 (10)	423.2 (10)
method 2	aspartate	C2-C4	8.2-9.14 min	390.2 (10)	391.2 (10)	392.2 (10)	393.2 (10)	394.2 (10)	395.2 (10)
method 3	aspartate	C1-C2	8.2-9.14 min	300.2 (10)	301.2 (10)	302.2 (10)	303.2 (10)	304.2 (10)	305.2 (10)	306.2 (10)	307.2 (10)	308.2 (10)
method 1	glutamate	C1-C5	9.14-9.42 min	431.25 (9)	432.25 (5)	433.25 (7)	434.25 (8)	435.25 (9)	436.25 (10)	437.25 (10)	438.25 (10)	439.25 (10)
method 2	glutamate	C2-C5	9.14-9.42 min	330.2 (10)	331.2 (10)	332.2 (10)	333.2 (10)	334.2 (10)	335.2 (10)	336.2 (10)

## Sheet: GC-MS_CO2
GC/MS Parameter: CO2 Measurement
Parameter	Description
Injection source	7693 Autosampler (Agilent Technologies, Santa Clara, USA)
Gas chromatograph	7890A (Agilent Technologies, Santa Clara, USA)
Mass spectrometer	5975C Mass Selective Detector (Agilent Technologies, Santa Clara, USA)
Column	OPTIMA 5 MS (Macherey-Nagel, Dürren, Germany)
Column diameter	30 mL, 0.25 mm ID, 0.25 µm df
Oven temperature programm	100 °C for 5 min
Carrier gas	Helium
Carrier flow	1.0 mL/min (constant flow)
Injection volume	5 µl
Injection temperature	250 °C
Inlet mode	split
Split ratio	20:01:00
Split flow	16.199 mL/min
Injection type	multiple injections
Injection repetitions	10
Injection delay	15 sec
MS transferline temperature	300 °C
Ion source temperature	230 °C
Quadrupole temperature	150 °C
MS ionisation	electron ionisation (70 eV)
MS acquisition mode	SIM (selected ion monitoring)
m/z (dwell [msec])	44 (40) / 45 (40)
